# Supplementary material for: Relationships between emm and multilocus sequence types within a global collection of Streptococcus pyogenes
Source: BMC Microbiol. 2008 Apr 11;8:59. doi: 10.1186/1471-2180-8-59 (PMC2359762; doi:10.1186/1471-2180-8-59)
Supplement: Additional file 1 — Characteristics of all 582 S. pyogenes isolates under study. The data provided represent numerous key characteristics of the strains under study. [file 1471-2180-8-59-S1.xls]

## Sheet: Table S1
Additional file 1: Characteristics of all 582 S. pyogenes isolates under study.
Strain	emm type	emm allele (subtype)	emm pattern (measured or predicted) *	Sequence Type (ST)	gki	gtr	murI	mutS	recP	xpt	yqiL	year isolation from patient	country of origin	In set of 531 ^	tissue source &	primary disease	Laboratory source for strain (individual provider)
LE60	18	18.3	A-C	42	6	5	7	1	5	6	3	1991-2000	Mexico	yes	abscess	abscess	C.D.C., Atlanta (B. Beall)
2911-97	st2911	st2911.0	D	174	31	2	2	5	35	14	12	1997	Brazil	singleton	sterile site	abscess	C.D.C., Atlanta (B. Beall)
207-96	73	73.6	E	319	81	24	8	5	19	11	1	1996	Brazil	yes	abscess	abscess	C.D.C., Atlanta (B. Beall)
SS1408	st213	n.d.	E	187	59	43	14	5	47	2	1	1996	Brazil	singleton	sterile site	abscess	C.D.C., Atlanta (B. Beall)
LE62	48	48	E	161	16	41	2	29	2	25	7	1991-2000	Mexico	yes	abscess	abscess	C.D.C., Atlanta (B. Beall)
SS1379	st211	st211.0	rearranged	3	2	2	1	2	2	2	2	1996	Brazil	singleton	sterile site	abscess	C.D.C., Atlanta (B. Beall)
AW-500	1d2	1-2.2	A-C	225	4	25	4	4	4	2	1	1990	Ethiopia	yes	n.d	AGN	Karolinska Institute, Stockholm (W. Tewodros)
A374	12	12	A-C	36	5	2	2	6	6	2	2	1960	Trinidad	yes	URT	AGN	Lancefield collection, The Rockefeller University, NY
D306	57	57	A-C	33	4	26	23	7	1	28	3	1968	Trinidad	singleton	n.d	AGN	Lancefield collection, The Rockefeller University, NY
AW-505	55	55.1	A-C	100	34	2	2	21	1	29	16	1990	Ethiopia	yes	n.d	AGN	Karolinska Institute, Stockholm (W. Tewodros)
AW-498	95	95	D	240	10	12	2	17	16	47	4	1990	Ethiopia	yes	n.d	AGN	Karolinska Institute, Stockholm (W. Tewodros)
AW-496	st3757	st3757.0	D	261	40	2	9	6	41	50	4	1990	Ethiopia	yes	n.d	AGN	Karolinska Institute, Stockholm (W. Tewodros)
NS100	68	68.2	E	298	13	2	7	20	19	3	1	1990-1999	Australia	yes	URT	AGN	Menzies Health Research, Australia (K. Sriprakash/B. Currie)
AW-501	96	st206.0	E	269	65	31	8	43	2	3	2	1990	Ethiopia	yes	n.d	AGN	Karolinska Institute, Stockholm (W. Tewodros)
AW-503	st6735	st6735.0	E	272	65	57	7	37	2	3	4	1990	Ethiopia	yes	n.d	AGN	Karolinska Institute, Stockholm (W. Tewodros)
19RS14	39	39.3	A-C	32	4	17	2	5	1	25	1	1941	USA	yes	URT	ARF	Lancefield collection, The Rockefeller University, NY
88-019	3	3.19	A-C	16	2	6	8	15	2	3	2	1988	USA	yes	URT	ARF	WHO-Minneapolis (E. Kaplan)
2RP196	12	12	A-C	36	5	2	2	6	6	2	2	1956	USA	yes	URT	ARF	Lancefield collection, The Rockefeller University, NY
1RP144	5	5.6	A-C	99	33	30	7	5	5	26	3	1953	USA	yes	URT	ARF	Lancefield collection, The Rockefeller University, NY
87-292	5	5.14	A-C	99	33	30	7	5	5	26	3	1987	USA	yes	URT	ARF	WHO-Minneapolis (E. Kaplan)
1RP112	6	6.61	A-C	37	5	2	5	5	5	4	3	1952	USA	yes	URT	ARF	Lancefield collection, The Rockefeller University, NY
87-285	6	6.28	A-C	37	5	2	5	5	5	4	3	1987	USA	yes	URT	ARF	WHO-Minneapolis (E. Kaplan)
87-376	6	6.5	A-C	37	5	2	5	5	5	4	3	1987	USA	yes	URT	ARF	WHO-Minneapolis (E. Kaplan)
J17E/165	17	17	A-C	196	19	50	1	1	5	3	3	1931	unknown	yes	URT	ARF	Lancefield collection, The Rockefeller University, NY
1RP268	18	18.17	A-C	42	6	5	7	1	5	6	3	1963	USA	yes	URT	ARF	Lancefield collection, The Rockefeller University, NY
4RP104	18	18.18	A-C	42	6	5	7	1	5	6	3	1951	USA	yes	URT	ARF	Lancefield collection, The Rockefeller University, NY
87-282	18	18.3	A-C	42	6	5	7	1	5	6	3	1987	USA	yes	URT	ARF	WHO-Minneapolis (E. Kaplan)
87-373	18	18.19	A-C	42	6	5	7	1	5	6	3	1987	USA	yes	URT	ARF	WHO-Minneapolis (E. Kaplan)
88-092	18	18.5	A-C	41	6	5	7	1	5	3	3	1988	USA	yes	URT	ARF	WHO-Minneapolis (E. Kaplan)
A941	18	18.17	A-C	42	6	5	7	1	5	6	3	1967	USA	yes	URT	ARF	Lancefield collection, The Rockefeller University, NY
SS53	37	n.d.	A-C	155	10	19	30	27	5	2	3	1942	USA	singleton	URT	ARF	C.D.C., Atlanta (B. Beall)
86-779	1	1	A-C	28	4	3	4	4	4	2	4	1986	USA	yes	URT	ARF	WHO-Minneapolis (E. Kaplan)
87-214	1	1	A-C	28	4	3	4	4	4	2	4	1987	Chile	yes	URT	ARF	WHO-Minneapolis (E. Kaplan)
MGAS2127	1	1	A-C	28	4	3	4	4	4	2	4	unknown	India	yes	n.d	ARF	University of Alabama-Birmingham (S. Hollingshead)
1RP118	19	19.6	A-C	65	13	7	8	1	13	9	8	1952	USA	yes	URT	ARF	Lancefield collection, The Rockefeller University, NY
1RP232	19	19.6	A-C	65	13	7	8	1	13	9	8	1959	USA	yes	URT	ARF	Lancefield collection, The Rockefeller University, NY
1RP284	24	24.3	A-C	70	13	18	8	1	13	9	8	1964	USA	yes	URT	ARF	Lancefield collection, The Rockefeller University, NY
22RS72	24	24	A-C	66	13	7	8	1	13	12	8	1941	USA	yes	URT	ARF	Lancefield collection, The Rockefeller University, NY
SS642	46	n.d.	A-C	158	13	7	8	1	13	3	13	1966	USA	singleton	URT	ARF	C.D.C., Atlanta (B. Beall)
C142	34	n.d.	D	64	13	7	8	1	9	22	3	1942	USA	singleton	URT	ARF	Lancefield collection, The Rockefeller University, NY
SS1447	85	85	D	109	42	37	8	22	33	3	4	unknown	unknown	yes	URT	ARF	C.D.C., Atlanta (B. Beall)
1RS79	42	42	D	80	16	15	19	7	1	2	17	1941	USA	yes	URT	ARF	Lancefield collection, The Rockefeller University, NY
NS702B	65 & 69	65.65.0	D	111	3	38	1	7	1	8	24	1990-1999	Australia	yes	URT	ARF	Menzies Health Research, Australia (K. Sriprakash/B. Currie)
AW-490	st2940	st2940.1	D	262	40	2	9	5	2	8	41	1990	Ethiopia	yes	n.d	ARF	Karolinska Institute, Stockholm (W. Tewodros)
AW-492	stD432	stD432.0	D	281	74	31	8	40	60	8	42	1990	Ethiopia	yes	n.d	ARF	Karolinska Institute, Stockholm (W. Tewodros)
1RP156	4	4	E	38	5	7	8	5	15	2	1	1954	USA	yes	URT	ARF	Lancefield collection, The Rockefeller University, NY
87-231	4	4	E	39	5	11	8	5	15	2	1	1987	USA	yes	URT	ARF	WHO-Minneapolis (E. Kaplan)
1RP278	9	9.2	E	74	15	14	7	16	19	3	1	1964	USA	yes	URT	ARF	Lancefield collection, The Rockefeller University, NY
3RP141	44 & 61	44/61.0	E	25	4	2	3	11	17	3	1	1953	USA	yes	URT	ARF	Lancefield collection, The Rockefeller University, NY
89-465	2	2	E	55	11	9	1	9	2	3	4	1989	USA	yes	URT	ARF	WHO-Minneapolis (E. Kaplan)
B344	2	2	E	55	11	9	1	9	2	3	4	1950	USA	yes	URT	ARF	Lancefield collection, The Rockefeller University, NY
89-456	90	90.4b	E	56	11	9	2	5	2	5	4	1989	Kuwait	yes	URT	ARF	WHO-Minneapolis (E. Kaplan)
86-809	75	75	E	49	11	2	1	3	12	3	7	1986	USA	yes	URT	ARF	WHO-Minneapolis (E. Kaplan)
6702-99	14	14.4	A-C	118	37	2	8	3	2	3	1	1999	USA	yes	sterile site	bacteremia	C.D.C., Atlanta (B. Beall)
2036-92	39	39.1	A-C	268	65	17	2	5	5	25	1	1992	Papua New Guinea	yes	sterile site	bacteremia	C.D.C., Atlanta (B. Beall)
2239-97	12	n.d.	A-C	36	5	2	2	6	6	2	2	1997	USA	yes	sterile site	bacteremia	C.D.C., Atlanta (B. Beall)
6925-99	18	18.7	A-C	41	6	5	7	1	5	3	3	1999	Argentina	yes	sterile site	bacteremia	C.D.C., Atlanta (B. Beall)
4719-99	1	1	A-C	28	4	3	4	4	4	2	4	1999	USA	yes	sterile site	bacteremia	C.D.C., Atlanta (B. Beall)
815-97	1	1	A-C	28	4	3	4	4	4	2	4	1997	Brazil	yes	sterile site	bacteremia	C.D.C., Atlanta (B. Beall)
4408-01	14	14.5	A-C	84	20	22	2	3	27	18	12	2001	USA	yes	sterile site	bacteremia	C.D.C., Atlanta (B. Beall)
125-01	71	71	D	318	2	10	35	7	2	57	1	2000	USA	yes	sterile site	bacteremia	C.D.C., Atlanta (B. Beall)
SS1482	105	105	D	151	2	28	2	17	4	5	1	1996	Malaysia	yes	sterile site	bacteremia	C.D.C., Atlanta (B. Beall)
1739-00	123	123	D	325	80	2	2	17	4	5	1	1999	USA	yes	sterile site	bacteremia	C.D.C., Atlanta (B. Beall)
5282-00	st5282	st5282.0	D	182	2	2	37	2	2	13	1	2000	USA	singleton	sterile site	bacteremia	C.D.C., Atlanta (B. Beall)
6030-00	st6030	st6030.0	D	294	43	2	2	7	5	51	1	2000	USA	singleton	sterile site	bacteremia	C.D.C., Atlanta (B. Beall)
2470-93	54	54.1	D	122	4	6	1	28	2	2	2	1993	Papua New Guinea	yes	sterile site	bacteremia	C.D.C., Atlanta (B. Beall)
546-96R	56	56	D	126	2	2	8	13	18	14	2	1995	USA	yes	sterile site	bacteremia	C.D.C., Atlanta (B. Beall)
77-00	st7700	n.d.	D	207	2	2	8	13	2	14	2	2000	USA	singleton	sterile site	bacteremia	C.D.C., Atlanta (B. Beall)
4770-01	st369	n.d.	D	208	60	47	35	7	2	39	3	2000	USA	singleton	sterile site	bacteremia	C.D.C., Atlanta (B. Beall)
SS1443	st809	st809.0	D	143	15	12	38	6	4	23	6	1997	Brazil	yes	sterile site	bacteremia	C.D.C., Atlanta (B. Beall)
6007-00	98	98	D	322	2	64	8	3	5	2	12	2000	USA	yes	sterile site	bacteremia	C.D.C., Atlanta (B. Beall)
394-02	116	116.2	D	243	2	2	8	3	18	11	12	2001	USA	yes	sterile site	bacteremia	C.D.C., Atlanta (B. Beall)
3850-01	st3850	st3850.0	D	174	31	2	2	5	35	14	12	2001	USA	singleton	sterile site	bacteremia	C.D.C., Atlanta (B. Beall)
SS1366	115	115	D	135	2	6	37	5	2	3	28	1995	USA	yes	sterile site	bacteremia	C.D.C., Atlanta (B. Beall)
4756-01	59	59	D	172	56	24	39	7	30	2	33	2001	unknown	yes	sterile site	bacteremia	C.D.C., Atlanta (B. Beall)
CT95-201	59	59	D	172	56	24	39	7	30	2	33	1995	USA	yes	sterile site	bacteremia	Connecticut Dept. of Health (J. Hadler)
SS1373	st2037	n.d.	D	301	77	6	8	7	1	3	50	1992	Papua New Guinea	singleton	sterile site	bacteremia	C.D.C., Atlanta (B. Beall)
D424	89	89	E	78	16	2	8	7	1	13	1	1971	USA	yes	sterile site	bacteremia	Lancefield collection, The Rockefeller University, NY
6942-99	94	94	E	89	24	2	3	5	1	3	1	1999	Argentina	yes	sterile site	bacteremia	C.D.C., Atlanta (B. Beall)
1523-00	102	102.2	E	60	13	2	14	1	9	3	1	2000	USA	yes	sterile site	bacteremia	C.D.C., Atlanta (B. Beall)
3415-02	st11014	st11014.0	E	112	16	35	27	24	35	33	1	2002	USA	yes	sterile site	bacteremia	C.D.C., Atlanta (B. Beall)
720-00	st2904	st2904.1	E	326	4	6	3	20	2	3	3	2000	Canada	yes	sterile site	bacteremia	C.D.C., Atlanta (B. Beall)
SS1371	104	104	E	137	4	2	2	2	46	3	4	1992	Papua New Guinea	yes	sterile site	bacteremia	C.D.C., Atlanta (B. Beall)
SS1376	st2460	n.d.	E	138	3	2	2	5	19	34	4	1993	The Gambia	singleton	sterile site	bacteremia	C.D.C., Atlanta (B. Beall)
2518-00	66	66.1	E	310	13	6	3	11	6	3	8	1999	USA	yes	sterile site	bacteremia	C.D.C., Atlanta (B. Beall)
1269-98	15	15.1	E	121	47	3	2	5	10	34	12	1998	USA	yes	sterile site	bacteremia	C.D.C., Atlanta (B. Beall)
2011-01	104	104	E	324	13	37	8	7	2	56	12	2000	USA	yes	sterile site	bacteremia	C.D.C., Atlanta (B. Beall)
3360-01	118	118	E	167	29	32	2	5	48	5	21	2001	USA	yes	sterile site	bacteremia	C.D.C., Atlanta (B. Beall)
3018-01	114	114	E	188	2	31	8	25	52	2	27	1995	USA	yes	sterile site	bacteremia	C.D.C., Atlanta (B. Beall)
SS1357	114	114	E	188	2	31	8	25	52	2	27	1995	USA	yes	sterile site	bacteremia	C.D.C., Atlanta (B. Beall)
SS1416	106	106	E	140	51	2	14	26	19	35	31	1996	Malaysia	yes	sterile site	bacteremia	C.D.C., Atlanta (B. Beall)
SS1404	st1969	st1969.0	n.d.	104	36	33	2	5	19	24	1	<1992	Ethiopia	singleton	sterile site	bacteremia	C.D.C., Atlanta (B. Beall)
AA 301	14	14.4	A-C	118	37	2	8	3	2	3	1	1995	Australia	yes	URT	carriage	Menzies Health Research, Australia (K. Sriprakash/B. Currie)
AA 303	14	14.4	A-C	118	37	2	8	3	2	3	1	1995	Australia	yes	URT	carriage	Menzies Health Research, Australia (K. Sriprakash/B. Currie)
AA 313	14	14.4	A-C	118	37	2	8	3	2	3	1	1995	Australia	yes	URT	carriage	Menzies Health Research, Australia (K. Sriprakash/B. Currie)
AA 318	14	14.4	A-C	118	37	2	8	3	2	3	1	1995	Australia	yes	URT	carriage	Menzies Health Research, Australia (K. Sriprakash/B. Currie)
AA 331	14	14.4	A-C	118	37	2	8	3	2	3	1	1995	Australia	yes	URT	carriage	Menzies Health Research, Australia (K. Sriprakash/B. Currie)
AB 290T	14	14.4	A-C	118	37	2	8	3	2	3	1	1995	Australia	yes	URT	carriage	Menzies Health Research, Australia (K. Sriprakash/B. Currie)
AA 401	stCK401	n.d.	A-C	116	39	2	2	5	38	34	1	1996	Australia	singleton	URT	carriage	Menzies Health Research, Australia (K. Sriprakash/B. Currie)
AW-526	12	12	A-C	36	5	2	2	6	6	2	2	1990	Ethiopia	yes	URT	carriage	Karolinska Institute, Stockholm (W. Tewodros)
AW-531	5	5.31	A-C	99	33	30	7	5	5	26	3	1990	Ethiopia	yes	URT	carriage	Karolinska Institute, Stockholm (W. Tewodros)
AW-530	6	6.26	A-C	37	5	2	5	5	5	4	3	1990	Ethiopia	yes	URT	carriage	Karolinska Institute, Stockholm (W. Tewodros)
11RS100	26	n.d.	A-C	67	13	7	8	1	26	3	13	1942	USA	singleton	URT	carriage	Lancefield collection, The Rockefeller University, NY
25RS84	14	14	A-C	85	20	22	2	3	27	18	14	1942	USA	yes	URT	carriage	Lancefield collection, The Rockefeller University, NY
AA 476	st3765	st3765.0	A-C	108	10	24	14	17	19	31	26	1994	Australia	yes	URT	carriage	Menzies Health Research, Australia (K. Sriprakash/B. Currie)
10RS101	32	n.d.	D	1	1	1	1	1	1	1	1	1942	USA	singleton	URT	carriage	Lancefield collection, The Rockefeller University, NY
AA 199	74	74	D	120	43	2	2	7	1	3	1	1995	Australia	yes	URT	carriage	Menzies Health Research, Australia (K. Sriprakash/B. Currie)
AA 411	100	100	D	119	2	6	8	3	2	32	1	1996	Australia	yes	URT	carriage	Menzies Health Research, Australia (K. Sriprakash/B. Currie)
13RS60	33	33	D	3	2	2	1	2	2	2	2	1941	USA	yes	URT	carriage	Lancefield collection, The Rockefeller University, NY
4928-96	86	86.2	D	24	3	4	24	5	4	23	6	1996	India	yes	URT	carriage	C.D.C., Atlanta (B. Beall)
AB 245T	52	52.1	D	180	2	2	8	5	2	3	10	1995	Australia	yes	URT	carriage	Menzies Health Research, Australia (K. Sriprakash/B. Currie)
AB 244T	41	41.2	D	296	25	42	22	7	40	3	17	1995	Australia	yes	URT	carriage	Menzies Health Research, Australia (K. Sriprakash/B. Currie)
AB 236T	65 & 69	65.65.0	D	111	3	38	1	7	1	8	24	1995	Australia	yes	URT	carriage	Menzies Health Research, Australia (K. Sriprakash/B. Currie)
AB 288T	81	81.3	D	183	3	37	53	5	2	3	35	1995	Australia	yes	URT	carriage	Menzies Health Research, Australia (K. Sriprakash/B. Currie)
AW-522	97	97.1	D	216	2	31	2	3	49	3	37	1990	Ethiopia	yes	URT	carriage	Karolinska Institute, Stockholm (W. Tewodros)
AW-523	36	36.1	D	275	68	31	8	6	68	8	42	1990	Ethiopia	yes	URT	carriage	Karolinska Institute, Stockholm (W. Tewodros)
AA 186 NEW	89	89	E	142	16	2	8	3	2	41	1	1995	Australia	yes	URT	carriage	Menzies Health Research, Australia (K. Sriprakash/B. Currie)
AC TH81	st11014	st11014.0	E	112	16	35	27	24	35	33	1	1997-1999	Australia	yes	URT	carriage	Menzies Health Research, Australia (K. Sriprakash/B. Currie)
AB 178T	58	58	E	176	3	2	3	3	1	3	3	1995	Australia	yes	URT	carriage	Menzies Health Research, Australia (K. Sriprakash/B. Currie)
D691	11	11	E	23	3	4	6	7	11	5	4	1972	Trinidad	yes	URT	carriage	Lancefield collection, The Rockefeller University, NY
AC 104 throat	76	76.6	E	291	4	61	50	11	14	55	4	1997-1999	Australia	yes	URT	carriage	Menzies Health Research, Australia (K. Sriprakash/B. Currie)
1RP18RN	44 & 61	44/61.0	E	31	4	10	3	6	14	10	4	1946	USA	yes	URT	carriage	Lancefield collection, The Rockefeller University, NY
AA 232	44 & 61	44/61.0	E	178	4	4	3	6	14	3	4	1995	Australia	yes	URT	carriage	Menzies Health Research, Australia (K. Sriprakash/B. Currie)
NS785	44 & 61	44/61.0	E	178	4	4	3	6	14	3	4	unknown	Australia	yes	URT	carriage	Menzies Health Research, Australia (K. Sriprakash/B. Currie)
AW-529	st2904	st2904.1	E	263	40	3	43	7	2	5	4	1990	Ethiopia	yes	URT	carriage	Karolinska Institute, Stockholm (W. Tewodros)
C135	49	49.7	E	29	4	6	2	7	7	7	5	1941	USA	yes	URT	carriage	Lancefield collection, The Rockefeller University, NY
AW-527	8	8.1	E	241	10	25	7	5	67	2	12	1990	Ethiopia	yes	URT	carriage	Karolinska Institute, Stockholm (W. Tewodros)
AA 348	25	25.1	E	192	4	24	2	5	51	3	25	1996	Australia	yes	URT	carriage	Menzies Health Research, Australia (K. Sriprakash/B. Currie)
AC 113 throat	25	25.1	E	192	4	24	2	5	51	3	25	1997-1999	Australia	yes	URT	carriage	Menzies Health Research, Australia (K. Sriprakash/B. Currie)
AC 152 throat	4	4.5	E	289	4	26	51	35	34	2	27	1997-1999	Australia	yes	URT	carriage	Menzies Health Research, Australia (K. Sriprakash/B. Currie)
AB 283T-2	stNS554	stNS554.0	E	110	41	31	8	25	33	3	27	1995	Australia	yes	URT	carriage	Menzies Health Research, Australia (K. Sriprakash/B. Currie)
AC 051 throat	124	124	E	199	51	49	8	6	33	3	35	1997-1999	Australia	yes	URT	carriage	Menzies Health Research, Australia (K. Sriprakash/B. Currie)
AB 269T	110	110	E	179	25	51	8	6	30	25	39	1995	Australia	yes	URT	carriage	Menzies Health Research, Australia (K. Sriprakash/B. Currie)
AA 409	78	78	E	181	2	7	2	31	34	9	48	1996	Australia	yes	URT	carriage	Menzies Health Research, Australia (K. Sriprakash/B. Currie)
AA 410	78	78	E	181	2	7	2	31	34	9	48	1996	Australia	yes	URT	carriage	Menzies Health Research, Australia (K. Sriprakash/B. Currie)
AC 057 throat	63	63.3	E	297	78	62	52	5	69	8	49	1997-1999	Australia	yes	URT	carriage	Menzies Health Research, Australia (K. Sriprakash/B. Currie)
MGAS2110	1d4	1-4.0	A-C	91	26	2	18	5	31	3	1	unknown	New Zealand	yes	n.d	eczema	University of Alabama-Birmingham (S. Hollingshead)
C506	91	91	D	12	2	6	1	5	2	2	2	1943	USA	yes	URT	erysipelas	Lancefield collection, The Rockefeller University, NY
MGAS2123	1	1	A-C	94	28	25	4	4	4	20	1	unknown	Australia	yes	impetigo lesion	impetigo	University of Alabama-Birmingham (S. Hollingshead)
AA 201	14	14.4	A-C	118	37	2	8	3	2	3	1	1995	Australia	yes	impetigo lesion	impetigo	Menzies Health Research, Australia (K. Sriprakash/B. Currie)
AA 214	14	14.4	A-C	118	37	2	8	3	2	3	1	1995	Australia	yes	impetigo lesion	impetigo	Menzies Health Research, Australia (K. Sriprakash/B. Currie)
AA 224	14	14.4	A-C	118	37	2	8	3	2	3	1	1995	Australia	yes	impetigo lesion	impetigo	Menzies Health Research, Australia (K. Sriprakash/B. Currie)
AA 237	14	14.4	A-C	118	37	2	8	3	2	3	1	1995	Australia	yes	impetigo lesion	impetigo	Menzies Health Research, Australia (K. Sriprakash/B. Currie)
AA 262	14	14.4	A-C	118	37	2	8	3	2	3	1	1995	Australia	yes	impetigo lesion	impetigo	Menzies Health Research, Australia (K. Sriprakash/B. Currie)
AA 274	14	14.4	A-C	118	37	2	8	3	2	3	1	1995	Australia	yes	impetigo lesion	impetigo	Menzies Health Research, Australia (K. Sriprakash/B. Currie)
AA 285	14	14.4	A-C	118	37	2	8	3	2	3	1	1995	Australia	yes	impetigo lesion	impetigo	Menzies Health Research, Australia (K. Sriprakash/B. Currie)
AA 286	14	14.4	A-C	118	37	2	8	3	2	3	1	1995	Australia	yes	impetigo lesion	impetigo	Menzies Health Research, Australia (K. Sriprakash/B. Currie)
NS432	14	14.4	A-C	118	37	2	8	3	2	3	1	1990-1999	Australia	yes	impetigo lesion	impetigo	Menzies Health Research, Australia (K. Sriprakash/B. Currie)
SS725	54	54	A-C	159	13	7	8	1	42	13	1	1967	unknown	yes	impetigo lesion	impetigo	C.D.C., Atlanta (B. Beall)
MGAS2120	1d4	1-4.0	A-C	92	27	25	4	4	32	2	1	unknown	Australia	yes	impetigo lesion	impetigo	University of Alabama-Birmingham (S. Hollingshead)
MGAS2125	1d4	1-4.0	A-C	92	27	25	4	4	32	2	1	unknown	Australia	yes	impetigo lesion	impetigo	University of Alabama-Birmingham (S. Hollingshead)
SS1676	stNS90	n.d.	A-C	206	11	6	1	7	2	3	6	2000	Australia	singleton	impetigo lesion	impetigo	C.D.C., Atlanta (B. Beall)
D488	55	55	A-C	100	34	2	2	21	1	29	16	1971	Trinidad	yes	impetigo lesion	impetigo	Lancefield collection, The Rockefeller University, NY
SS934	55	55	A-C	100	34	2	2	21	1	29	16	1967	Trinidad	yes	impetigo lesion	impetigo	C.D.C., Atlanta (B. Beall)
AA 10	st3765	st3765.0	A-C	108	10	24	14	17	19	31	26	1994	Australia	yes	impetigo lesion	impetigo	Menzies Health Research, Australia (K. Sriprakash/B. Currie)
AA 120	st3765	st3765.0	A-C	108	10	24	14	17	19	31	26	1995	Australia	yes	impetigo lesion	impetigo	Menzies Health Research, Australia (K. Sriprakash/B. Currie)
AA 135	st3765	st3765.0	A-C	108	10	24	14	17	19	31	26	1995	Australia	yes	impetigo lesion	impetigo	Menzies Health Research, Australia (K. Sriprakash/B. Currie)
AA 138	st3765	st3765.0	A-C	108	10	24	14	17	19	31	26	1995	Australia	yes	impetigo lesion	impetigo	Menzies Health Research, Australia (K. Sriprakash/B. Currie)
AA 21	st3765	st3765.0	A-C	108	10	24	14	17	19	31	26	1994	Australia	yes	impetigo lesion	impetigo	Menzies Health Research, Australia (K. Sriprakash/B. Currie)
AA 464	st3765	st3765.0	A-C	108	10	24	14	17	19	31	26	1994	Australia	yes	impetigo lesion	impetigo	Menzies Health Research, Australia (K. Sriprakash/B. Currie)
AA 487	st3765	st3765.0	A-C	108	10	24	14	17	19	31	26	1994	Australia	yes	impetigo lesion	impetigo	Menzies Health Research, Australia (K. Sriprakash/B. Currie)
AA 68	st3765	st3765.0	A-C	108	10	24	14	17	19	31	26	1995	Australia	yes	impetigo lesion	impetigo	Menzies Health Research, Australia (K. Sriprakash/B. Currie)
SS1098	71	71	D	130	13	2	35	7	2	38	1	1971	Egypt	yes	impetigo lesion	impetigo	C.D.C., Atlanta (B. Beall)
AA 1	74	74	D	120	43	2	2	7	1	3	1	1994	Australia	yes	impetigo lesion	impetigo	Menzies Health Research, Australia (K. Sriprakash/B. Currie)
AA 216	74	74	D	120	43	2	2	7	1	3	1	1995	Australia	yes	impetigo lesion	impetigo	Menzies Health Research, Australia (K. Sriprakash/B. Currie)
AA 245	74	74	D	120	43	2	2	7	1	3	1	1995	Australia	yes	impetigo lesion	impetigo	Menzies Health Research, Australia (K. Sriprakash/B. Currie)
AA 388	74	74	D	120	43	2	2	7	1	3	1	1996	Australia	yes	impetigo lesion	impetigo	Menzies Health Research, Australia (K. Sriprakash/B. Currie)
AA 391	74	74	D	120	43	2	2	7	1	3	1	1996	Australia	yes	impetigo lesion	impetigo	Menzies Health Research, Australia (K. Sriprakash/B. Currie)
AA 466	74	74	D	120	43	2	2	7	1	3	1	1994	Australia	yes	impetigo lesion	impetigo	Menzies Health Research, Australia (K. Sriprakash/B. Currie)
AA 473	74	74	D	120	43	2	2	7	1	3	1	1994	Australia	yes	impetigo lesion	impetigo	Menzies Health Research, Australia (K. Sriprakash/B. Currie)
AA 488	74	74	D	120	43	2	2	7	1	3	1	1994	Australia	yes	impetigo lesion	impetigo	Menzies Health Research, Australia (K. Sriprakash/B. Currie)
AW-537	74	74	D	120	43	2	2	7	1	3	1	1990	Ethiopia	yes	impetigo lesion	impetigo	Karolinska Institute, Stockholm (W. Tewodros)
AA 428	100	100	D	119	2	6	8	3	2	32	1	1996	Australia	yes	impetigo lesion	impetigo	Menzies Health Research, Australia (K. Sriprakash/B. Currie)
AA 486	100	100	D	119	2	6	8	3	2	32	1	1994	Australia	yes	impetigo lesion	impetigo	Menzies Health Research, Australia (K. Sriprakash/B. Currie)
AA 490	100	100	D	119	2	6	8	3	2	32	1	1994	Australia	yes	impetigo lesion	impetigo	Menzies Health Research, Australia (K. Sriprakash/B. Currie)
AA 7	100	100	D	119	2	6	8	3	2	32	1	1994	Australia	yes	impetigo lesion	impetigo	Menzies Health Research, Australia (K. Sriprakash/B. Currie)
AA 416	101	101	D	182	2	2	37	2	2	13	1	1996	Australia	yes	impetigo lesion	impetigo	Menzies Health Research, Australia (K. Sriprakash/B. Currie)
SS1542	122	n.d.	D	200	62	2	2	7	1	3	1	1999	Egypt	singleton	impetigo lesion	impetigo	C.D.C., Atlanta (B. Beall)
29487	33	33	D	3	2	2	1	2	2	2	2	1987	Czech Republic	yes	impetigo lesion	impetigo	WHO-Prague
6010-S	33	33	D	3	2	2	1	2	2	2	2	1972	USA	yes	impetigo lesion	impetigo	University of Alabama-Birmingham (B. Gray)
A982	33	33.2	D	3	2	2	1	2	2	2	2	1968	USA	yes	impetigo lesion	impetigo	Lancefield collection, The Rockefeller University, NY
A946	52	52.1	D	43	7	2	8	3	8	2	2	1971	Trinidad	yes	impetigo lesion	impetigo	Lancefield collection, The Rockefeller University, NY
SS686	52	52	D	4	2	2	1	2	2	3	2	1966	USA	yes	impetigo lesion	impetigo	C.D.C., Atlanta (B. Beall)
ALAB49	53	53	D	11	2	6	1	2	2	2	2	1986	USA	yes	impetigo lesion	impetigo	University of Alabama-Birmingham (B. Gray)
AP53	53	53	D	11	2	6	1	2	2	2	2	unknown	USA	yes	impetigo lesion	impetigo	Lund University, Sweden (U. Sjobring)
D948	53	53	D	11	2	6	1	2	2	2	2	1976	Trinidad	yes	impetigo lesion	impetigo	Lancefield collection, The Rockefeller University, NY
NS342	53	53	D	299	2	7	1	3	2	14	2	1990-1999	Australia	yes	impetigo lesion	impetigo	Menzies Health Research, Australia (K. Sriprakash/B. Currie)
AA 100	70	70	D	10	2	2	9	13	2	14	2	1995	Australia	yes	impetigo lesion	impetigo	Menzies Health Research, Australia (K. Sriprakash/B. Currie)
AA 533	70	70	D	10	2	2	9	13	2	14	2	1995	Australia	yes	impetigo lesion	impetigo	Menzies Health Research, Australia (K. Sriprakash/B. Currie)
SS1144	72	n.d.	D	131	2	2	36	3	18	14	2	1965	Trinidad	singleton	impetigo lesion	impetigo	C.D.C., Atlanta (B. Beall)
AA 344	80	80.3	D	10	2	2	9	13	2	14	2	1996	Australia	yes	impetigo lesion	impetigo	Menzies Health Research, Australia (K. Sriprakash/B. Currie)
NS446	80	80.3	D	10	2	2	9	13	2	14	2	1990-1999	Australia	yes	impetigo lesion	impetigo	Menzies Health Research, Australia (K. Sriprakash/B. Currie)
29665	81	81	D	57	11	23	2	7	24	3	2	1988	Czech Republic	yes	impetigo lesion	impetigo	WHO-Prague
29689	83	83.1	D	5	2	2	2	3	2	3	2	1988	Czech Republic	yes	impetigo lesion	impetigo	WHO-Prague
2133-99	83	83.1	D	5	2	2	2	3	2	3	2	1997-1998	Egypt	yes	impetigo lesion	impetigo	C.D.C., Atlanta (B. Beall)
3900-98	83	83.1	D	5	2	2	2	3	2	3	2	1998	Brazil	yes	impetigo lesion	impetigo	C.D.C., Atlanta (B. Beall)
ALAB55	83	83.1	D	5	2	2	2	3	2	3	2	1986	USA	yes	impetigo lesion	impetigo	University of Alabama-Birmingham (B. Gray)
D964	86	86.2	D	9	2	2	9	3	18	14	2	1976	Trinidad	yes	impetigo lesion	impetigo	Lancefield collection, The Rockefeller University, NY
D821	91	91	D	13	2	6	2	5	22	3	2	1975	Trinidad	yes	impetigo lesion	impetigo	Lancefield collection, The Rockefeller University, NY
NS360	91	91	D	12	2	6	1	5	2	2	2	1990-1999	Australia	yes	impetigo lesion	impetigo	Menzies Health Research, Australia (K. Sriprakash/B. Currie)
D626	97	97.1	D	9	2	2	9	3	18	14	2	1972	Trinidad	yes	impetigo lesion	impetigo	Lancefield collection, The Rockefeller University, NY
SS1434	98	98	D	10	2	2	9	13	2	14	2	unknown	Australia	yes	impetigo lesion	impetigo	C.D.C., Atlanta (B. Beall)
D641	101	101.1	D	11	2	6	1	2	2	2	2	1972	Trinidad	yes	impetigo lesion	impetigo	Lancefield collection, The Rockefeller University, NY
NS030	108	108	D	304	2	6	3	2	2	2	2	1990-1999	Australia	yes	impetigo lesion	impetigo	Menzies Health Research, Australia (K. Sriprakash/B. Currie)
SS1535	120	n.d.	D	168	2	2	14	3	22	3	2	1999	Egypt	singleton	impetigo lesion	impetigo	C.D.C., Atlanta (B. Beall)
SS1537	121	n.d.	D	10	2	2	9	13	2	14	2	1999	Egypt	singleton	impetigo lesion	impetigo	C.D.C., Atlanta (B. Beall)
D631	stD631	n.d.	D	96	30	2	9	13	18	14	2	1972	Trinidad	singleton	impetigo lesion	impetigo	Lancefield collection, The Rockefeller University, NY
SS1680	stNS1033	n.d.	D	205	16	2	8	3	2	3	2	2000	Australia	singleton	impetigo lesion	impetigo	C.D.C., Atlanta (B. Beall)
AA 19	85	85	D	109	42	37	8	22	33	3	4	1994	Australia	yes	impetigo lesion	impetigo	Menzies Health Research, Australia (K. Sriprakash/B. Currie)
AA 294	85	85	D	109	42	37	8	22	33	3	4	1995	Australia	yes	impetigo lesion	impetigo	Menzies Health Research, Australia (K. Sriprakash/B. Currie)
AA 377	85	85	D	109	42	37	8	22	33	3	4	1996	Australia	yes	impetigo lesion	impetigo	Menzies Health Research, Australia (K. Sriprakash/B. Currie)
NS362	85	85	D	109	42	37	8	22	33	3	4	1990-1999	Australia	yes	impetigo lesion	impetigo	Menzies Health Research, Australia (K. Sriprakash/B. Currie)
SS1497	st3757	st3757.0	D	153	4	2	2	13	2	24	4	1998	Brazil	yes	impetigo lesion	impetigo	C.D.C., Atlanta (B. Beall)
AA 91	97	97	D	203	11	6	42	7	40	3	6	1995	Australia	yes	impetigo lesion	impetigo	Menzies Health Research, Australia (K. Sriprakash/B. Currie)
SS1432	97	97	D	197	11	6	42	5	54	3	6	unknown	Australia	yes	impetigo lesion	impetigo	C.D.C., Atlanta (B. Beall)
AA 205	stD633	stD633.0	D	48	10	6	2	6	10	3	6	1994	Australia	yes	impetigo lesion	impetigo	Menzies Health Research, Australia (K. Sriprakash/B. Currie)
AA 29	stD633	stD633.0	D	48	10	6	2	6	10	3	6	1994	Australia	yes	impetigo lesion	impetigo	Menzies Health Research, Australia (K. Sriprakash/B. Currie)
AA 38	stD633	stD633.0	D	48	10	6	2	6	10	3	6	1994	Australia	yes	impetigo lesion	impetigo	Menzies Health Research, Australia (K. Sriprakash/B. Currie)
AA 470	stD633	stD633.0	D	48	10	6	2	6	10	3	6	1994	Australia	yes	impetigo lesion	impetigo	Menzies Health Research, Australia (K. Sriprakash/B. Currie)
AA 471	stD633	stD633.0	D	48	10	6	2	6	10	3	6	1994	Australia	yes	impetigo lesion	impetigo	Menzies Health Research, Australia (K. Sriprakash/B. Currie)
AA 489	stD633	stD633.0	D	48	10	6	2	6	10	3	6	1994	Australia	yes	impetigo lesion	impetigo	Menzies Health Research, Australia (K. Sriprakash/B. Currie)
AA 83	stD633	stD633.0	D	48	10	6	2	6	10	3	6	1995	Australia	yes	impetigo lesion	impetigo	Menzies Health Research, Australia (K. Sriprakash/B. Currie)
D633	stD633	stD633.0	D	48	10	6	2	6	10	3	6	1972	Trinidad	yes	impetigo lesion	impetigo	Lancefield collection, The Rockefeller University, NY
AA 126	52	52.1	D	180	2	2	8	5	2	3	10	1995	Australia	yes	impetigo lesion	impetigo	Menzies Health Research, Australia (K. Sriprakash/B. Currie)
AA 142	52	52.1	D	180	2	2	8	5	2	3	10	1995	Australia	yes	impetigo lesion	impetigo	Menzies Health Research, Australia (K. Sriprakash/B. Currie)
AA 178	52	52.1	D	180	2	2	8	5	2	3	10	1995	Australia	yes	impetigo lesion	impetigo	Menzies Health Research, Australia (K. Sriprakash/B. Currie)
AA 206	52	52.1	D	180	2	2	8	5	2	3	10	1995	Australia	yes	impetigo lesion	impetigo	Menzies Health Research, Australia (K. Sriprakash/B. Currie)
AA 210	52	52.1	D	180	2	2	8	5	2	3	10	1995	Australia	yes	impetigo lesion	impetigo	Menzies Health Research, Australia (K. Sriprakash/B. Currie)
AA 215	52	52.1	D	180	2	2	8	5	2	3	10	1995	Australia	yes	impetigo lesion	impetigo	Menzies Health Research, Australia (K. Sriprakash/B. Currie)
AA 228	52	52.1	D	180	2	2	8	5	2	3	10	1995	Australia	yes	impetigo lesion	impetigo	Menzies Health Research, Australia (K. Sriprakash/B. Currie)
AA 3	52	52.1	D	180	2	2	8	5	2	3	10	1995	Australia	yes	impetigo lesion	impetigo	Menzies Health Research, Australia (K. Sriprakash/B. Currie)
AA 49	52	52.1	D	180	2	2	8	5	2	3	10	1995	Australia	yes	impetigo lesion	impetigo	Menzies Health Research, Australia (K. Sriprakash/B. Currie)
AA 62	52	52.1	D	180	2	2	8	5	2	3	10	1995	Australia	yes	impetigo lesion	impetigo	Menzies Health Research, Australia (K. Sriprakash/B. Currie)
D502	93	93.3	D	17	2	13	8	5	2	3	10	1971	Trinidad	yes	impetigo lesion	impetigo	Lancefield collection, The Rockefeller University, NY
AA 472	56	56	D	115	40	2	9	6	41	8	12	1994	Australia	yes	impetigo lesion	impetigo	Menzies Health Research, Australia (K. Sriprakash/B. Currie)
AW-539	99	99.3	D	229	4	31	9	6	35	2	12	1990	Ethiopia	yes	impetigo lesion	impetigo	Karolinska Institute, Stockholm (W. Tewodros)
SS1433	99	99	D	141	52	31	9	6	35	2	12	unknown	Australia	yes	impetigo lesion	impetigo	C.D.C., Atlanta (B. Beall)
29486	116	116.2	D	6	2	2	8	3	2	16	12	1987	Czech Republic	yes	impetigo lesion	impetigo	WHO-Prague
AA 336	42	42	D	80	16	15	19	7	1	2	17	1996	Australia	yes	impetigo lesion	impetigo	Menzies Health Research, Australia (K. Sriprakash/B. Currie)
AA 357	42	42	D	80	16	15	19	7	1	2	17	1996	Australia	yes	impetigo lesion	impetigo	Menzies Health Research, Australia (K. Sriprakash/B. Currie)
AA 365	42	42	D	80	16	15	19	7	1	2	17	1996	Australia	yes	impetigo lesion	impetigo	Menzies Health Research, Australia (K. Sriprakash/B. Currie)
AA 403	42	42	D	80	16	15	19	7	1	2	17	1996	Australia	yes	impetigo lesion	impetigo	Menzies Health Research, Australia (K. Sriprakash/B. Currie)
SS1096	65 & 69	65.69.0	D	129	16	42	34	7	45	2	17	1971	Egypt	yes	impetigo lesion	impetigo	C.D.C., Atlanta (B. Beall)
AA 238	stCK249	stCK249.0	D	113	11	6	22	7	40	2	23	1995	Australia	yes	impetigo lesion	impetigo	Menzies Health Research, Australia (K. Sriprakash/B. Currie)
AA 249	stCK249	stCK249.0	D	113	11	6	22	7	40	2	23	1995	Australia	yes	impetigo lesion	impetigo	Menzies Health Research, Australia (K. Sriprakash/B. Currie)
AA 260	stCK249	stCK249.0	D	113	11	6	22	7	40	2	23	1995	Australia	yes	impetigo lesion	impetigo	Menzies Health Research, Australia (K. Sriprakash/B. Currie)
AA 282	stCK249	stCK249.0	D	113	11	6	22	7	40	2	23	1995	Australia	yes	impetigo lesion	impetigo	Menzies Health Research, Australia (K. Sriprakash/B. Currie)
AA 297	stCK249	stCK249.0	D	113	11	6	22	7	40	2	23	1995	Australia	yes	impetigo lesion	impetigo	Menzies Health Research, Australia (K. Sriprakash/B. Currie)
AA 314	stCK249	stCK249.0	D	113	11	6	22	7	40	2	23	1995	Australia	yes	impetigo lesion	impetigo	Menzies Health Research, Australia (K. Sriprakash/B. Currie)
AA 320	stCK249	stCK249.0	D	113	11	6	22	7	40	2	23	1995	Australia	yes	impetigo lesion	impetigo	Menzies Health Research, Australia (K. Sriprakash/B. Currie)
AA 323	stCK249	stCK249.0	D	113	11	6	22	7	40	2	23	1995	Australia	yes	impetigo lesion	impetigo	Menzies Health Research, Australia (K. Sriprakash/B. Currie)
AA 253	65 & 69	65.65.0	D	111	3	38	1	7	1	8	24	1995	Australia	yes	impetigo lesion	impetigo	Menzies Health Research, Australia (K. Sriprakash/B. Currie)
AA 305	65 & 69	65.65.0	D	111	3	38	1	7	1	8	24	1995	Australia	yes	impetigo lesion	impetigo	Menzies Health Research, Australia (K. Sriprakash/B. Currie)
SS1042	65 & 69	65.65.0	D	127	3	39	1	7	1	8	24	1973	USA	yes	impetigo lesion	impetigo	C.D.C., Atlanta (B. Beall)
AW-534	52	52.2	D	270	65	31	8	41	58	8	25	1990	Ethiopia	yes	impetigo lesion	impetigo	Karolinska Institute, Stockholm (W. Tewodros)
AA 310	81	81	D	117	38	2	2	23	39	2	25	1995	Australia	yes	impetigo lesion	impetigo	Menzies Health Research, Australia (K. Sriprakash/B. Currie)
SS913R	59	59	D	172	56	24	39	7	30	2	33	1969	USA	yes	impetigo lesion	impetigo	C.D.C., Atlanta (B. Beall)
AA 364	97	97.1	D	216	2	31	2	3	49	3	37	1996	Australia	yes	impetigo lesion	impetigo	Menzies Health Research, Australia (K. Sriprakash/B. Currie)
AA 380	97	97.1	D	216	2	31	2	3	49	3	37	1996	Australia	yes	impetigo lesion	impetigo	Menzies Health Research, Australia (K. Sriprakash/B. Currie)
1165-99	st854	st854.1	D	292	4	3	54	5	34	8	44	1997-1998	Egypt	yes	impetigo lesion	impetigo	C.D.C., Atlanta (B. Beall)
2124-99	st854	st854.1	D	292	4	3	54	5	34	8	44	1997-1998	Egypt	yes	impetigo lesion	impetigo	C.D.C., Atlanta (B. Beall)
2126-99	36	36.2	D	317	16	2	56	7	22	3	52	1997-1998	Egypt	yes	impetigo lesion	impetigo	C.D.C., Atlanta (B. Beall)
6745-99	4	4	E	105	35	2	2	5	13	30	1	1999	Brazil	yes	impetigo lesion	impetigo	C.D.C., Atlanta (B. Beall)
AA 14	9	9	E	204	61	14	7	18	19	3	1	1994	Australia	yes	impetigo lesion	impetigo	Menzies Health Research, Australia (K. Sriprakash/B. Currie)
AA 27	9	9	E	204	61	14	7	18	19	3	1	1994	Australia	yes	impetigo lesion	impetigo	Menzies Health Research, Australia (K. Sriprakash/B. Currie)
AA 154	49	49.3	E	190	4	6	28	7	21	7	1	1995	Australia	yes	impetigo lesion	impetigo	Menzies Health Research, Australia (K. Sriprakash/B. Currie)
B737	49	49	E	30	4	6	2	7	21	7	1	1957	USA	yes	impetigo lesion	impetigo	Lancefield collection, The Rockefeller University, NY
ALAB53	66	66	E	44	8	7	8	8	9	3	1	1986	USA	yes	impetigo lesion	impetigo	University of Alabama-Birmingham (B. Gray)
D812	78	78	E	76	16	2	8	3	1	3	1	1975	Trinidad	yes	impetigo lesion	impetigo	Lancefield collection, The Rockefeller University, NY
AA 12	89	89	E	142	16	2	8	3	2	41	1	1995	Australia	yes	impetigo lesion	impetigo	Menzies Health Research, Australia (K. Sriprakash/B. Currie)
AA 148	89	89	E	142	16	2	8	3	2	41	1	1995	Australia	yes	impetigo lesion	impetigo	Menzies Health Research, Australia (K. Sriprakash/B. Currie)
AA 170	89	89	E	142	16	2	8	3	2	41	1	1995	Australia	yes	impetigo lesion	impetigo	Menzies Health Research, Australia (K. Sriprakash/B. Currie)
AA 174	89	89	E	142	16	2	8	3	2	41	1	1995	Australia	yes	impetigo lesion	impetigo	Menzies Health Research, Australia (K. Sriprakash/B. Currie)
AA 191	89	89	E	142	16	2	8	3	2	41	1	1995	Australia	yes	impetigo lesion	impetigo	Menzies Health Research, Australia (K. Sriprakash/B. Currie)
AA 23	89	89	E	142	16	2	8	3	2	41	1	1994	Australia	yes	impetigo lesion	impetigo	Menzies Health Research, Australia (K. Sriprakash/B. Currie)
6250-S	110	110.1	E	27	4	3	2	5	2	26	1	1972	USA	yes	impetigo lesion	impetigo	University of Alabama-Birmingham (B. Gray)
D938	44 & 61	44/61.0	E	25	4	2	3	11	17	3	1	1976	Trinidad	yes	impetigo lesion	impetigo	Lancefield collection, The Rockefeller University, NY
SS1541	st2147	n.d.	E	169	51	3	8	7	33	42	1	1999	Egypt	singleton	impetigo lesion	impetigo	C.D.C., Atlanta (B. Beall)
NS738	11	11	E	293	3	4	6	6	14	5	3	1990-1999	Australia	yes	impetigo lesion	impetigo	Menzies Health Research, Australia (K. Sriprakash/B. Currie)
AA 115	22	22	E	175	4	2	3	7	2	3	3	1995	Australia	yes	impetigo lesion	impetigo	Menzies Health Research, Australia (K. Sriprakash/B. Currie)
AA 139	22	22	E	175	4	2	3	7	2	3	3	1995	Australia	yes	impetigo lesion	impetigo	Menzies Health Research, Australia (K. Sriprakash/B. Currie)
AA 45	22	22	E	175	4	2	3	7	2	3	3	1995	Australia	yes	impetigo lesion	impetigo	Menzies Health Research, Australia (K. Sriprakash/B. Currie)
AA 508	22	22	E	202	4	28	3	7	2	3	3	1995	Australia	yes	impetigo lesion	impetigo	Menzies Health Research, Australia (K. Sriprakash/B. Currie)
AA 516	22	22	E	175	4	2	3	7	2	3	3	unknown	Australia	yes	impetigo lesion	impetigo	Menzies Health Research, Australia (K. Sriprakash/B. Currie)
AA 519	22	22	E	175	4	2	3	7	2	3	3	1995	Australia	yes	impetigo lesion	impetigo	Menzies Health Research, Australia (K. Sriprakash/B. Currie)
AA 535	22	22	E	175	4	2	3	7	2	3	3	1995	Australia	yes	impetigo lesion	impetigo	Menzies Health Research, Australia (K. Sriprakash/B. Currie)
AA 74	22	22	E	175	4	2	3	7	2	3	3	1995	Australia	yes	impetigo lesion	impetigo	Menzies Health Research, Australia (K. Sriprakash/B. Currie)
AA 86	22	22	E	175	4	2	3	7	2	3	3	1995	Australia	yes	impetigo lesion	impetigo	Menzies Health Research, Australia (K. Sriprakash/B. Currie)
29454	58	58	E	19	3	2	3	3	3	3	3	1987	Czech Republic	yes	impetigo lesion	impetigo	WHO-Prague
AA 50	58	58	E	176	3	2	3	3	1	3	3	1995	Australia	yes	impetigo lesion	impetigo	Menzies Health Research, Australia (K. Sriprakash/B. Currie)
AA 515	58	58	E	176	3	2	3	3	1	3	3	1995	Australia	yes	impetigo lesion	impetigo	Menzies Health Research, Australia (K. Sriprakash/B. Currie)
AA 524	58	58	E	176	3	2	3	3	1	3	3	1995	Australia	yes	impetigo lesion	impetigo	Menzies Health Research, Australia (K. Sriprakash/B. Currie)
AA 94	58	58	E	176	3	2	3	3	1	3	3	1995	Australia	yes	impetigo lesion	impetigo	Menzies Health Research, Australia (K. Sriprakash/B. Currie)
NS274	58	58	E	176	3	2	3	3	1	3	3	1990-1999	Australia	yes	impetigo lesion	impetigo	Menzies Health Research, Australia (K. Sriprakash/B. Currie)
29740	8	8	E	59	13	2	8	19	1	3	4	1988	Czech Republic	yes	impetigo lesion	impetigo	WHO-Prague
AW-532	9	9	E	271	65	57	7	5	9	3	4	1990	Ethiopia	yes	impetigo lesion	impetigo	Karolinska Institute, Stockholm (W. Tewodros)
ALAB79	11	11	E	22	3	4	6	7	1	5	4	1986	USA	yes	impetigo lesion	impetigo	University of Alabama-Birmingham (B. Gray)
AW-533	25	25.3	E	273	66	2	7	4	34	48	4	1990	Ethiopia	yes	impetigo lesion	impetigo	Karolinska Institute, Stockholm (W. Tewodros)
AW-535	28	28	E	264	40	24	8	44	58	3	4	1990	Ethiopia	yes	impetigo lesion	impetigo	Karolinska Institute, Stockholm (W. Tewodros)
5552-S	68	68.4	E	86	21	31	1	3	28	3	4	1971	USA	yes	impetigo lesion	impetigo	University of Alabama-Birmingham (B. Gray)
NS814	76	76.6	E	291	4	61	50	11	14	55	4	1990-1999	Australia	yes	impetigo lesion	impetigo	Menzies Health Research, Australia (K. Sriprakash/B. Currie)
1136-99	82	82.1	E	320	4	63	8	5	73	3	4	1997-1998	Egypt	yes	impetigo lesion	impetigo	C.D.C., Atlanta (B. Beall)
AA 384	90	90.4b	E	184	29	32	2	5	48	5	4	1996	Australia	yes	impetigo lesion	impetigo	Menzies Health Research, Australia (K. Sriprakash/B. Currie)
AA 387	90	90.4b	E	184	29	32	2	5	48	5	4	1996	Australia	yes	impetigo lesion	impetigo	Menzies Health Research, Australia (K. Sriprakash/B. Currie)
AA 392	90	90.4b	E	184	29	32	2	5	48	5	4	1996	Australia	yes	impetigo lesion	impetigo	Menzies Health Research, Australia (K. Sriprakash/B. Currie)
5569-S	44 & 61	44/61.0	E	31	4	10	3	6	14	10	4	1971	USA	yes	impetigo lesion	impetigo	University of Alabama-Birmingham (B. Gray)
AA 233	44 & 61	44/61.0	E	178	4	4	3	6	14	3	4	1995	Australia	yes	impetigo lesion	impetigo	Menzies Health Research, Australia (K. Sriprakash/B. Currie)
AA 369	44 & 61	44/61.0	E	178	4	4	3	6	14	3	4	1996	Australia	yes	impetigo lesion	impetigo	Menzies Health Research, Australia (K. Sriprakash/B. Currie)
AA 396	44 & 61	44/61.0	E	178	4	4	3	6	14	3	4	1996	Australia	yes	impetigo lesion	impetigo	Menzies Health Research, Australia (K. Sriprakash/B. Currie)
AA 400	44 & 61	44/61.0	E	178	4	4	3	6	14	3	4	1996	Australia	yes	impetigo lesion	impetigo	Menzies Health Research, Australia (K. Sriprakash/B. Currie)
SS875	44 & 61	44/61.0	E	31	4	10	3	6	14	10	4	1969	USA	yes	impetigo lesion	impetigo	C.D.C., Atlanta (B. Beall)
NS292	stNS292	n.d.	E	114	4	36	2	18	2	3	4	1990-1999	Australia	singleton	impetigo lesion	impetigo	Menzies Health Research, Australia (K. Sriprakash/B. Currie)
A945	49	49.1	E	29	4	6	2	7	7	7	5	1966	USA	yes	impetigo lesion	impetigo	Lancefield collection, The Rockefeller University, NY
AA 424	114	114.2	E	189	40	3	43	7	2	5	6	1996	Australia	yes	impetigo lesion	impetigo	Menzies Health Research, Australia (K. Sriprakash/B. Currie)
D943	84	84	E	58	12	2	1	3	12	8	7	1976	Trinidad	yes	impetigo lesion	impetigo	Lancefield collection, The Rockefeller University, NY
4426-S	92	92	E	82	18	20	7	9	2	2	15	1970	USA	yes	impetigo lesion	impetigo	University of Alabama-Birmingham (B. Gray)
4500-S	60	60	E	53	11	6	22	7	9	2	17	1960	USA	yes	impetigo lesion	impetigo	University of Alabama-Birmingham (B. Gray)
AA 332	25	25.1	E	192	4	24	2	5	51	3	25	1996	Australia	yes	impetigo lesion	impetigo	Menzies Health Research, Australia (K. Sriprakash/B. Currie)
SS1468	109	109	E	198	58	48	2	5	53	23	25	1997	Malaysia	yes	impetigo lesion	impetigo	C.D.C., Atlanta (B. Beall)
AA 188	stNS554	stNS554.0	E	110	41	31	8	25	33	3	27	1995	Australia	yes	impetigo lesion	impetigo	Menzies Health Research, Australia (K. Sriprakash/B. Currie)
2130-99	106	106	E	140	51	2	14	26	19	35	31	1999	Egypt	yes	impetigo lesion	impetigo	C.D.C., Atlanta (B. Beall)
AA 103	4	4.5	E	177	51	31	2	25	2	43	32	1995	Australia	yes	impetigo lesion	impetigo	Menzies Health Research, Australia (K. Sriprakash/B. Currie)
AA 129	4	4.5	E	177	51	31	2	25	2	43	32	1995	Australia	yes	impetigo lesion	impetigo	Menzies Health Research, Australia (K. Sriprakash/B. Currie)
AA 162	4	4.5	E	177	51	31	2	25	2	43	32	1995	Australia	yes	impetigo lesion	impetigo	Menzies Health Research, Australia (K. Sriprakash/B. Currie)
AA 53	4	4.5	E	177	51	31	2	25	2	43	32	1995	Australia	yes	impetigo lesion	impetigo	Menzies Health Research, Australia (K. Sriprakash/B. Currie)
AA 59	4	4.5	E	177	51	31	2	25	2	43	32	1995	Australia	yes	impetigo lesion	impetigo	Menzies Health Research, Australia (K. Sriprakash/B. Currie)
AA 71	4	4.5	E	177	51	31	2	25	2	43	32	1995	Australia	yes	impetigo lesion	impetigo	Menzies Health Research, Australia (K. Sriprakash/B. Currie)
AA 80	4	4.5	E	177	51	31	2	25	2	43	32	1995	Australia	yes	impetigo lesion	impetigo	Menzies Health Research, Australia (K. Sriprakash/B. Currie)
SS1536	124	124	E	199	51	49	8	6	33	3	35	1999	Egypt	yes	impetigo lesion	impetigo	C.D.C., Atlanta (B. Beall)
AA 407	60	60.3	E	193	48	31	41	9	2	2	36	1996	Australia	yes	impetigo lesion	impetigo	Menzies Health Research, Australia (K. Sriprakash/B. Currie)
AA 420	60	60.3	E	193	48	31	41	9	2	2	36	1996	Australia	yes	impetigo lesion	impetigo	Menzies Health Research, Australia (K. Sriprakash/B. Currie)
AA 270	25	25	E	191	14	17	14	6	9	40	38	1995	Australia	yes	impetigo lesion	impetigo	Menzies Health Research, Australia (K. Sriprakash/B. Currie)
AA 278	25	25	E	191	14	17	14	6	9	40	38	1995	Australia	yes	impetigo lesion	impetigo	Menzies Health Research, Australia (K. Sriprakash/B. Currie)
AA 284	25	25	E	191	14	17	14	6	9	40	38	1995	Australia	yes	impetigo lesion	impetigo	Menzies Health Research, Australia (K. Sriprakash/B. Currie)
AA 298	25	25	E	191	14	17	14	6	9	40	38	1995	Australia	yes	impetigo lesion	impetigo	Menzies Health Research, Australia (K. Sriprakash/B. Currie)
AA 445	110	110	E	179	25	51	8	6	30	25	39	1996	Australia	yes	impetigo lesion	impetigo	Menzies Health Research, Australia (K. Sriprakash/B. Currie)
AA 412 NEW	78	78	E	181	2	7	2	31	34	9	48	1996	Australia	yes	impetigo lesion	impetigo	Menzies Health Research, Australia (K. Sriprakash/B. Currie)
AA 432	78	78	E	181	2	7	2	31	34	9	48	1996	Australia	yes	impetigo lesion	impetigo	Menzies Health Research, Australia (K. Sriprakash/B. Currie)
AA 436	78	78	E	181	2	7	2	31	34	9	48	1996	Australia	yes	impetigo lesion	impetigo	Menzies Health Research, Australia (K. Sriprakash/B. Currie)
AA 450	78	78	E	181	2	7	2	31	34	9	48	1996	Australia	yes	impetigo lesion	impetigo	Menzies Health Research, Australia (K. Sriprakash/B. Currie)
AA 452	78	78	E	181	2	7	2	31	34	9	48	1996	Australia	yes	impetigo lesion	impetigo	Menzies Health Research, Australia (K. Sriprakash/B. Currie)
AA 456	78	78	E	181	2	7	2	31	34	9	48	1996	Australia	yes	impetigo lesion	impetigo	Menzies Health Research, Australia (K. Sriprakash/B. Currie)
CT95-117	3	3.1	A-C	15	2	6	8	5	2	3	2	1995	USA	yes	sterile site	invasive	Connecticut Dept. of Health (J. Hadler)
CT95-119	3	3.1	A-C	15	2	6	8	5	2	3	2	1995	USA	yes	sterile site	invasive	Connecticut Dept. of Health (J. Hadler)
CT95-133	3	3.1	A-C	15	2	6	8	5	2	3	2	1995	USA	yes	sterile site	invasive	Connecticut Dept. of Health (J. Hadler)
CT95-145	3	3.1	A-C	15	2	6	8	5	2	3	2	1995	USA	yes	sterile site	invasive	Connecticut Dept. of Health (J. Hadler)
CT95-186	3	3.1	A-C	15	2	6	8	5	2	3	2	1995	USA	yes	sterile site	invasive	Connecticut Dept. of Health (J. Hadler)
CT95-200	3	3.1	A-C	18	2	27	8	5	2	3	2	1995	USA	yes	sterile site	invasive	Connecticut Dept. of Health (J. Hadler)
CT95-204	3	3.1	A-C	15	2	6	8	5	2	3	2	1995	USA	yes	sterile site	invasive	Connecticut Dept. of Health (J. Hadler)
CT98429	3	3.1	A-C	15	2	6	8	5	2	3	2	1998	USA	yes	sterile site	invasive	Connecticut Dept. of Health (J. Hadler)
D425	3	3.44	A-C	15	2	6	8	5	2	3	2	1971	USA	yes	sterile site	invasive	Lancefield collection, The Rockefeller University, NY
MGAS157	3	3.1	A-C	15	2	6	8	5	2	3	2	1986-1990	USA	yes	sterile site	invasive	University of Alabama-Birmingham (S. Hollingshead)
MGAS159	3	3.43	A-C	15	2	6	8	5	2	3	2	1986-1990	USA	yes	sterile site	invasive	University of Alabama-Birmingham (S. Hollingshead)
MGAS268	3	3.1	A-C	15	2	6	8	5	2	3	2	1986-1990	USA	yes	sterile site	invasive	University of Alabama-Birmingham (S. Hollingshead)
MGAS277	3	3.1	A-C	15	2	6	8	5	2	3	2	1986-1990	USA	yes	sterile site	invasive	University of Alabama-Birmingham (S. Hollingshead)
2947ch	12	12	A-C	36	5	2	2	6	6	2	2	1997	Chile	yes	sterile site	invasive	C.D.C., Atlanta ( B. Beall, from X. Berrios)
CT95-127	12	12	A-C	36	5	2	2	6	6	2	2	1995	USA	yes	sterile site	invasive	Connecticut Dept. of Health (J. Hadler)
CT98386	12	12	A-C	36	5	2	2	6	6	2	2	1998	USA	yes	sterile site	invasive	Connecticut Dept. of Health (J. Hadler)
CT98647	12	12	A-C	36	5	2	2	6	6	2	2	1998	USA	yes	sterile site	invasive	Connecticut Dept. of Health (J. Hadler)
MGAS278	12	12	A-C	36	5	2	2	6	6	2	2	1986-1990	USA	yes	sterile site	invasive	University of Alabama-Birmingham (S. Hollingshead)
CT95-118	5	5.25	A-C	99	33	30	7	5	5	26	3	1995	USA	yes	sterile site	invasive	Connecticut Dept. of Health (J. Hadler)
CT98302	5	5.6	A-C	99	33	30	7	5	5	26	3	1998	USA	yes	sterile site	invasive	Connecticut Dept. of Health (J. Hadler)
MGAS254	5	5.63	A-C	99	33	30	7	5	5	26	3	1986-1990	USA	yes	sterile site	invasive	University of Alabama-Birmingham (S. Hollingshead)
MGAS258	5	5.63	A-C	99	33	30	7	5	5	26	3	1986-1990	USA	yes	sterile site	invasive	University of Alabama-Birmingham (S. Hollingshead)
2946ch	6	6.3	A-C	37	5	2	5	5	5	4	3	1997	Chile	yes	sterile site	invasive	C.D.C., Atlanta ( B. Beall, from X. Berrios)
CT95-115	6	6.6	A-C	37	5	2	5	5	5	4	3	1995	USA	yes	sterile site	invasive	Connecticut Dept. of Health (J. Hadler)
MGAS291	6	6.5	A-C	37	5	2	5	5	5	4	3	1986-1990	USA	yes	sterile site	invasive	University of Alabama-Birmingham (S. Hollingshead)
MGAS300	18	18.3	A-C	42	6	5	7	1	5	6	3	1986-1990	USA	yes	sterile site	invasive	University of Alabama-Birmingham (S. Hollingshead)
CT95-111	1	1	A-C	28	4	3	4	4	4	2	4	1995	USA	yes	sterile site	invasive	Connecticut Dept. of Health (J. Hadler)
CT95-120	1	1	A-C	28	4	3	4	4	4	2	4	1995	USA	yes	sterile site	invasive	Connecticut Dept. of Health (J. Hadler)
CT95-131	1	1	A-C	28	4	3	4	4	4	2	4	1995	USA	yes	sterile site	invasive	Connecticut Dept. of Health (J. Hadler)
CT95-132	1	1	A-C	28	4	3	4	4	4	2	4	1995	USA	yes	sterile site	invasive	Connecticut Dept. of Health (J. Hadler)
CT95-180	1	1.1	A-C	28	4	3	4	4	4	2	4	1995	USA	yes	sterile site	invasive	Connecticut Dept. of Health (J. Hadler)
CT98360	1	1	A-C	28	4	3	4	4	4	2	4	1998	USA	yes	sterile site	invasive	Connecticut Dept. of Health (J. Hadler)
CT98419	1	1	A-C	28	4	3	4	4	4	2	4	1998	USA	yes	sterile site	invasive	Connecticut Dept. of Health (J. Hadler)
CT98520	1	1	A-C	28	4	3	4	4	4	2	4	1998	USA	yes	sterile site	invasive	Connecticut Dept. of Health (J. Hadler)
MGAS166	1	1	A-C	28	4	3	4	4	4	2	4	1986-1990	USA	yes	sterile site	invasive	University of Alabama-Birmingham (S. Hollingshead)
MGAS283	1	1	A-C	28	4	3	4	4	4	2	4	1986-1990	USA	yes	sterile site	invasive	University of Alabama-Birmingham (S. Hollingshead)
MGAS302	1	1	A-C	28	4	3	4	4	4	2	4	1986-1990	USA	yes	sterile site	invasive	University of Alabama-Birmingham (S. Hollingshead)
MGAS307	1	1	A-C	28	4	3	4	4	4	2	4	1986-1990	USA	yes	sterile site	invasive	University of Alabama-Birmingham (S. Hollingshead)
SF370	1	1.6	A-C	28	4	3	4	4	4	2	4	unknown	USA	yes	sterile site	invasive	American Tissue Type Collection, MD
2949ch	67	67	D	61	13	2	16	1	5	3	1	1997	Chile	yes	sterile site	invasive	C.D.C., Atlanta ( B. Beall, from X. Berrios)
MGAS273	95	95	D	14	2	6	8	3	9	3	1	1986-1990	USA	yes	sterile site	invasive	University of Alabama-Birmingham (S. Hollingshead)
MGAS308	105	105	D	72	14	28	2	17	4	5	1	1986-1990	USA	yes	sterile site	invasive	University of Alabama-Birmingham (S. Hollingshead)
6949-99	123	123	D	123	43	2	8	7	1	3	1	1999	Argentina	yes	sterile site	invasive	C.D.C., Atlanta (B. Beall)
MGAS306	33	33	D	3	2	2	1	2	2	2	2	1986-1990	USA	yes	sterile site	invasive	University of Alabama-Birmingham (S. Hollingshead)
D407	43	n.d.	D	4	2	2	1	2	2	3	2	1971	USA	singleton	sterile site	invasive	Lancefield collection, The Rockefeller University, NY
CT95-104	80	80.1	D	8	2	2	9	3	18	11	2	1995	USA	yes	sterile site	invasive	Connecticut Dept. of Health (J. Hadler)
2950ch	91	91	D	12	2	6	1	5	2	2	2	1997	Chile	yes	sterile site	invasive	C.D.C., Atlanta ( B. Beall, from X. Berrios)
MGAS341	119	119	D	97	31	2	2	5	35	24	12	1986-1990	USA	yes	sterile site	invasive	University of Alabama-Birmingham (S. Hollingshead)
SS1499	119	119	D	154	31	2	2	5	18	24	12	1998	USA	yes	sterile site	invasive	C.D.C., Atlanta (B. Beall)
SS1369	st1967	n.d.	D	136	40	2	9	5	9	8	12	1992	Ethiopia	singleton	sterile site	invasive	C.D.C., Atlanta (B. Beall)
SS1378	st204	st204.0	D	139	53	39	1	7	1	3	24	1996	Brazil	singleton	sterile site	invasive	C.D.C., Atlanta (B. Beall)
2RP113	4	4	E	38	5	7	8	5	15	2	1	1952	USA	yes	sterile site	invasive	Lancefield collection, The Rockefeller University, NY
A837	4	4	E	38	5	7	8	5	15	2	1	1965	unknown	yes	sterile site	invasive	Lancefield collection, The Rockefeller University, NY
CT95-195	4	4	E	39	5	11	8	5	15	2	1	1995	USA	yes	sterile site	invasive	Connecticut Dept. of Health (J. Hadler)
CT98693	4	4	E	39	5	11	8	5	15	2	1	1998	USA	yes	sterile site	invasive	Connecticut Dept. of Health (J. Hadler)
MGAS320	4	4	E	39	5	11	8	5	15	2	1	1986-1990	USA	yes	sterile site	invasive	University of Alabama-Birmingham (S. Hollingshead)
MGAS321	4	4	E	39	5	11	8	5	15	2	1	unknown	USA	yes	sterile site	invasive	University of Alabama-Birmingham (S. Hollingshead)
YL05	4	4	E	39	5	11	8	5	15	2	1	1997	USA	yes	sterile site	invasive	Yale-New Haven Hospital, CT
YL08	4	4	E	39	5	11	8	5	15	2	1	1999	USA	yes	sterile site	invasive	Yale-New Haven Hospital, CT
MGAS280	9	9.2	E	75	15	14	7	18	19	3	1	1986-1990	USA	yes	sterile site	invasive	University of Alabama-Birmingham (S. Hollingshead)
CT95-126	11	11	E	20	3	4	6	5	1	5	1	1995	USA	yes	sterile site	invasive	Connecticut Dept. of Health (J. Hadler)
CT95-155	11	11	E	20	3	4	6	5	1	5	1	1995	USA	yes	sterile site	invasive	Connecticut Dept. of Health (J. Hadler)
CT98303	11	11	E	20	3	4	6	5	1	5	1	1998	USA	yes	sterile site	invasive	Connecticut Dept. of Health (J. Hadler)
CT98414	11	11	E	20	3	4	6	5	1	5	1	1998	USA	yes	sterile site	invasive	Connecticut Dept. of Health (J. Hadler)
MGAS167	66	66	E	44	8	7	8	8	9	3	1	1986-1990	USA	yes	sterile site	invasive	University of Alabama-Birmingham (S. Hollingshead)
CT95-157	78	78	E	79	16	2	11	3	1	11	1	1995	USA	yes	sterile site	invasive	Connecticut Dept. of Health (J. Hadler)
MGAS296	82	82	E	26	4	2	21	16	17	3	1	1986-1990	USA	yes	sterile site	invasive	University of Alabama-Birmingham (S. Hollingshead)
CT95-176	89	89	E	77	16	2	8	3	1	11	1	1995	USA	yes	sterile site	invasive	Connecticut Dept. of Health (J. Hadler)
CT98677	89	89.10	E	77	16	2	8	3	1	11	1	1998	USA	yes	sterile site	invasive	Connecticut Dept. of Health (J. Hadler)
CT95-122	94	n.d.	E	89	24	2	3	5	1	3	1	1995	USA	yes	sterile site	invasive	Connecticut Dept. of Health (J. Hadler)
MGAS248	94	94	E	89	24	2	3	5	1	3	1	1986-1990	USA	yes	sterile site	invasive	University of Alabama-Birmingham (S. Hollingshead)
CT95-169	102	102.1	E	60	13	2	14	1	9	3	1	1995	USA	yes	sterile site	invasive	Connecticut Dept. of Health (J. Hadler)
MGAS319	102	102.2	E	60	13	2	14	1	9	3	1	1986-1990	USA	yes	sterile site	invasive	University of Alabama-Birmingham (S. Hollingshead)
SS1457	st1207	n.d.	E	146	40	2	29	5	19	3	1	1997	USA	singleton	sterile site	invasive	C.D.C., Atlanta (B. Beall)
CT98538	11	11	E	21	3	4	6	5	1	5	2	1998	USA	yes	sterile site	invasive	Connecticut Dept. of Health (J. Hadler)
1474-97	87	87	E	62	13	3	10	12	20	2	3	1997	Brazil	yes	sterile site	invasive	C.D.C., Atlanta (B. Beall)
2945ch	87	87	E	62	13	3	10	12	20	2	3	1997	Chile	yes	sterile site	invasive	C.D.C., Atlanta ( B. Beall, from X. Berrios)
CT95-197	2	2	E	55	11	9	1	9	2	3	4	1995	USA	yes	sterile site	invasive	Connecticut Dept. of Health (J. Hadler)
CT98549	2	2	E	55	11	9	1	9	2	3	4	1998	USA	yes	sterile site	invasive	Connecticut Dept. of Health (J. Hadler)
MGAS286	2	2	E	55	11	9	1	9	2	3	4	1986-1990	USA	yes	sterile site	invasive	University of Alabama-Birmingham (S. Hollingshead)
MGAS327	2	2	E	55	11	9	1	9	2	3	4	1986-1990	USA	yes	sterile site	invasive	University of Alabama-Birmingham (S. Hollingshead)
CT98529	4	4	E	40	5	11	8	5	29	2	4	1998	USA	yes	sterile site	invasive	Connecticut Dept. of Health (J. Hadler)
MGAS275	22	22	E	46	9	8	1	1	1	3	4	1986-1990	USA	yes	sterile site	invasive	University of Alabama-Birmingham (S. Hollingshead)
MGAS330	22	22	E	46	9	8	1	1	1	3	4	1986-1990	USA	yes	sterile site	invasive	University of Alabama-Birmingham (S. Hollingshead)
MGAS339	22	22	E	46	9	8	1	1	1	3	4	1986-1990	USA	yes	sterile site	invasive	University of Alabama-Birmingham (S. Hollingshead)
D316	25	25	E	54	11	7	15	7	17	3	4	1969	USA	yes	sterile site	invasive	Lancefield collection, The Rockefeller University, NY
MGAS163	49	49.1	E	34	4	29	2	7	7	7	4	1986-1990	USA	yes	sterile site	invasive	University of Alabama-Birmingham (S. Hollingshead)
CT95-121	73	73	E	7	2	2	9	3	18	3	4	1995	USA	yes	sterile site	invasive	Connecticut Dept. of Health (J. Hadler)
CT98200	76	76	E	50	11	6	3	6	6	27	4	1998	USA	yes	sterile site	invasive	Connecticut Dept. of Health (J. Hadler)
MGAS323	50 & 62	50.50.0	E	2	1	2	20	5	35	3	4	1986-1990	USA	yes	sterile site	invasive	University of Alabama-Birmingham (S. Hollingshead)
MGAS324	50 & 62	50.50.0	E	2	1	2	20	5	35	3	4	1986-1990	USA	yes	sterile site	invasive	University of Alabama-Birmingham (S. Hollingshead)
SS1485	st1389	n.d.	E	152	42	6	14	26	43	35	4	1998	USA	singleton	sterile site	invasive	C.D.C., Atlanta (B. Beall)
SS1377	st2463	st2463.0	E	166	4	31	2	11	34	3	4	1993	The Gambia	singleton	sterile site	invasive	C.D.C., Atlanta (B. Beall)
CT95-154	75	75	E	49	11	2	1	3	12	3	7	1995	USA	yes	sterile site	invasive	Connecticut Dept. of Health (J. Hadler)
CT95-171	75	75	E	49	11	2	1	3	12	3	7	1995	USA	yes	sterile site	invasive	Connecticut Dept. of Health (J. Hadler)
MGAS264	75	75	E	49	11	2	1	3	12	3	7	1986-1990	USA	yes	sterile site	invasive	University of Alabama-Birmingham (S. Hollingshead)
SS1551	107	107	E	173	57	3	40	25	1	3	10	1999	Malaysia	singleton	sterile site	invasive	C.D.C., Atlanta (B. Beall)
CT95-159	77	77	E	63	13	6	2	3	23	3	11	1995	USA	yes	sterile site	invasive	Connecticut Dept. of Health (J. Hadler)
CT98594	77	77	E	63	13	6	2	3	23	3	11	1998	USA	yes	sterile site	invasive	Connecticut Dept. of Health (J. Hadler)
MGAS331	77	77	E	63	13	6	2	3	23	3	11	1986-1990	USA	yes	sterile site	invasive	University of Alabama-Birmingham (S. Hollingshead)
MGAS270	92	92	E	82	18	20	7	9	2	2	15	1986-1990	USA	yes	sterile site	invasive	University of Alabama-Birmingham (S. Hollingshead)
CT95-189	28	28	E	52	11	6	14	5	9	17	19	1995	USA	yes	sterile site	invasive	Connecticut Dept. of Health (J. Hadler)
CT98220	28	28	E	52	11	6	14	5	9	17	19	1998	USA	yes	sterile site	invasive	Connecticut Dept. of Health (J. Hadler)
CT98601	28	28	E	52	11	6	14	5	9	17	19	1998	USA	yes	sterile site	invasive	Connecticut Dept. of Health (J. Hadler)
MGAS255	28	28	E	52	11	6	14	5	9	17	19	1986-1990	USA	yes	sterile site	invasive	University of Alabama-Birmingham (S. Hollingshead)
MGAS325	28	28	E	52	11	6	14	5	9	17	19	1986-1990	USA	yes	sterile site	invasive	University of Alabama-Birmingham (S. Hollingshead)
A756	96	96	E	87	22	10	17	14	14	3	20	1964	USA	yes	sterile site	invasive	Lancefield collection, The Rockefeller University, NY
MGAS288	96	96	E	87	22	10	17	14	14	3	20	1986-1990	USA	yes	sterile site	invasive	University of Alabama-Birmingham (S. Hollingshead)
MGAS261	77	77	E	35	4	31	2	13	34	3	21	1986-1990	USA	yes	sterile site	invasive	University of Alabama-Birmingham (S. Hollingshead)
SS1364	118	118	E	167	29	32	2	5	48	5	21	1995	USA	yes	sterile site	invasive	C.D.C., Atlanta (B. Beall)
SS1479	st1815	st1815.0	rearranged	150	11	2	1	3	50	8	7	1997	USA	singleton	sterile site	invasive	C.D.C., Atlanta (B. Beall)
6738-99	39	39.1	A-C	268	65	17	2	5	5	25	1	1999	Brazil	yes	skin	n.d	C.D.C., Atlanta (B. Beall)
4650-97	1d2	1-2.1	A-C	107	4	25	26	4	4	2	1	1997	Brazil	yes	URT	n.d	C.D.C., Atlanta (B. Beall)
SS1445	st854	st854.2	A-C	145	46	17	2	5	1	25	1	1997	Brazil	yes	URT	n.d	C.D.C., Atlanta (B. Beall)
SS1681	st980584	n.d.	A-C	300	4	6	4	4	52	2	1	unknown	China	singleton	n.d	n.d	C.D.C., Atlanta (B. Beall)
1RP228	3	3.4	A-C	15	2	6	8	5	2	3	2	1959	USA	yes	URT	n.d	Lancefield collection, The Rockefeller University, NY
3974-98	3	3.24	A-C	15	2	6	8	5	2	3	2	1998	Brazil	yes	n.d	n.d	C.D.C., Atlanta (B. Beall)
C199	3	3	A-C	15	2	6	8	5	2	3	2	1942	USA	yes	URT	n.d	Lancefield collection, The Rockefeller University, NY
SS986	12	n.d.	A-C	36	5	2	2	6	6	2	2	<1935	unknown	yes	n.d	n.d	C.D.C., Atlanta (B. Beall)
4691-99	5	5.36	A-C	99	33	30	7	5	5	26	3	1999	Korea	yes	URT	n.d	C.D.C., Atlanta (B. Beall)
5639-99	5	5.14	A-C	99	33	30	7	5	5	26	3	1999	Egypt	yes	n.d	n.d	C.D.C., Atlanta (B. Beall)
LE379	5	5.4	A-C	99	33	30	7	5	5	26	3	1991-2000	Mexico	yes	URT	n.d	C.D.C., Atlanta (B. Beall)
D471	6	6.27	A-C	37	5	2	5	5	5	4	3	1971	Egypt	yes	n.d	n.d	Lancefield collection, The Rockefeller University, NY
1RP62	18	18.20	A-C	42	6	5	7	1	5	6	3	1949	USA	yes	URT	n.d	Lancefield collection, The Rockefeller University, NY
4663-99	18	18.3	A-C	42	6	5	7	1	5	6	3	1999	Korea	yes	URT	n.d	C.D.C., Atlanta (B. Beall)
SS745	1	1	A-C	28	4	3	4	4	4	2	4	<1965	unknown	yes	n.d	n.d	C.D.C., Atlanta (B. Beall)
SS580	23	23	A-C	160	10	2	7	27	5	37	4	unknown	unknown	yes	n.d	n.d	C.D.C., Atlanta (B. Beall)
SS730	23	23	A-C	160	10	2	7	27	5	37	4	1935	United Kingdom	yes	n.d	n.d	C.D.C., Atlanta (B. Beall)
D709	19	19	A-C	69	13	7	8	10	13	9	8	1973	USA	yes	URT	n.d	Lancefield collection, The Rockefeller University, NY
3RP70	29	29.5	A-C	65	13	7	8	1	13	9	8	1949	USA	yes	URT	n.d	Lancefield collection, The Rockefeller University, NY
D470	29	29.7	A-C	65	13	7	8	1	13	9	8	1971	Egypt	yes	n.d	n.d	Lancefield collection, The Rockefeller University, NY
1RP31	st1RP31	st1rp31.0	A-C	68	13	7	8	1	26	9	8	1947	USA	yes	URT	n.d	Lancefield collection, The Rockefeller University, NY
A291	51	n.d.	A-C	84	20	22	2	3	27	18	12	1960	USA	singleton	n.d	n.d	Lancefield collection, The Rockefeller University, NY
Dorothy	55	55	A-C	100	34	2	2	21	1	29	16	unknown	Australia	yes	n.d	n.d	Queensland Institute of Medical Research, Australia (K. Sriprakash)
D795	67	67	D	61	13	2	16	1	5	3	1	1975	USA	yes	n.d	n.d	Lancefield collection, The Rockefeller University, NY
MGAS2111	95	95	D	14	2	6	8	3	9	3	1	unknown	USA	yes	n.d	n.d	University of Alabama-Birmingham (S. Hollingshead)
SS1343	95	95	D	14	2	6	8	3	9	3	1	unknown	unknown	yes	n.d	n.d	C.D.C., Atlanta (B. Beall)
2907-97	115	115	D	123	43	2	8	7	1	3	1	1997	Brazil	yes	URT	n.d	C.D.C., Atlanta (B. Beall)
SS795	41	41.2	D	162	3	2	32	2	2	2	2	1968	unknown	yes	n.d	n.d	C.D.C., Atlanta (B. Beall)
A889	52	n.d.	D	4	2	2	1	2	2	3	2	1966	USA	yes	n.d	n.d	Lancefield collection, The Rockefeller University, NY
3892-98	53	53	D	11	2	6	1	2	2	2	2	1996-1997	Brazil	yes	n.d	n.d	C.D.C., Atlanta (B. Beall)
PL-1	54	54.1	D	302	82	6	1	2	2	2	2	unknown	Australia	yes	n.d	n.d	Queensland Institute of Medical Research, Australia (K. Sriprakash)
SS1451	64	64	D	124	2	2	8	3	5	2	2	unknown	unknown	yes	n.d	n.d	C.D.C., Atlanta (B. Beall)
D466	93	93	D	10	2	2	9	13	2	14	2	1971	Egypt	yes	n.d	n.d	Lancefield collection, The Rockefeller University, NY
SS1456A	108	108	D	10	2	2	9	13	2	14	2	1996	Malaysia	yes	URT	n.d	C.D.C., Atlanta (B. Beall)
D998	70	70	D	24	3	4	24	5	4	23	6	1976	Japan	yes	n.d	n.d	Lancefield collection, The Rockefeller University, NY
D432	stD432	stD432.0	D	71	14	12	2	7	16	5	9	1971	Egypt	yes	n.d	n.d	Lancefield collection, The Rockefeller University, NY
SS1472	st2917	n.d.	D	149	55	44	8	5	4	3	10	1997	Brazil	singleton	n.d	n.d	C.D.C., Atlanta (B. Beall)
SS1405R	st2461	n.d.	D	128	49	2	2	5	44	14	12	unknown	The Gambia	singleton	n.d	n.d	C.D.C., Atlanta (B. Beall)
SS1473	st2926	n.d.	D	170	2	2	2	3	18	14	12	1997	Brazil	singleton	URT	n.d	C.D.C., Atlanta (B. Beall)
A457	36	36.5	D	47	9	16	1	20	25	3	16	1961	former Yugoslavia	yes	n.d	n.d	Lancefield collection, The Rockefeller University, NY
D997	111	111.1	D	98	32	6	8	3	2	8	22	1976	Japan	yes	n.d	n.d	Lancefield collection, The Rockefeller University, NY
SS1465	65 & 69	65.65.0	D	127	3	39	1	7	1	8	24	1997?	Czech Republic ?	yes	n.d	n.d	C.D.C., Atlanta (B. Beall)
SS989	64	64	D	164	2	2	8	3	5	2	29	unknown	Israel	yes	n.d	n.d	C.D.C., Atlanta (B. Beall)
SS91	4	4	E	38	5	7	8	5	15	2	1	unknown	unknown	yes	n.d	n.d	C.D.C., Atlanta (B. Beall)
D733	9	9.2	E	73	15	14	7	7	19	3	1	1973	USA	yes	n.d	n.d	Lancefield collection, The Rockefeller University, NY
4276-99	82	82	E	26	4	2	21	16	17	3	1	unknown	Malaysia	yes	skin	n.d	C.D.C., Atlanta (B. Beall)
4539-96	87	87	E	102	13	34	25	6	36	3	1	1996	Malaysia	yes	sputum	n.d	C.D.C., Atlanta (B. Beall)
3932-98	88	88.2	E	397	25	2	8	6	30	5	1	1996-1997	Brazil	yes	n.d	n.d	C.D.C., Atlanta (B. Beall)
SS1475	94	94.1	E	89	24	2	3	5	1	3	1	unknown	unknown	yes	n.d	n.d	C.D.C., Atlanta (B. Beall)
SS1550	112	n.d.	E	194	13	46	14	32	1	13	1	unknown	Thailand	singleton	n.d	n.d	C.D.C., Atlanta (B. Beall)
SS582	27G	n.d.	E	156	45	6	31	7	1	36	1	unknown	United Kingdom	singleton	n.d	n.d	C.D.C., Atlanta (B. Beall)
SS1471A	st2904	st2904.1	E	186	13	2	14	1	9	13	1	1997	Brazil	yes	URT	n.d	C.D.C., Atlanta (B. Beall)
SS1578	stS104	n.d.	E	39	5	11	8	5	15	2	1	1999	Taiwan	singleton	n.d	n.d	C.D.C., Atlanta (B. Beall)
SS1470	113	n.d.	E	148	43	2	3	6	6	2	2	1997	New Zealand	singleton	n.d	n.d	C.D.C., Atlanta (B. Beall)
SS1363	117	n.d.	E	134	54	24	14	4	9	2	2	unknown	USA	singleton	n.d	n.d	C.D.C., Atlanta (B. Beall)
B243	22	22	E	45	9	8	1	1	1	3	3	1947	United Kingdom	yes	n.d	n.d	Lancefield collection, The Rockefeller University, NY
D725	2	2	E	55	11	9	1	9	2	3	4	1973	USA	yes	URT	n.d	Lancefield collection, The Rockefeller University, NY
SS1444	66	66.1	E	144	29	32	2	5	48	9	4	1997	Brazil	yes	URT	n.d	C.D.C., Atlanta (B. Beall)
CS110	76	76	E	51	11	6	12	6	6	2	4	pre-1990	USA	yes	n.d	n.d	University of Minnesota (P. Cleary)
MGAS2140	90	90.3	E	95	29	32	2	5	33	21	4	unknown	Ethiopia	yes	URT	n.d	University of Alabama-Birmingham (S. Hollingshead)
SS636	13L	n.d.	E	157	44	40	2	5	19	5	4	1935	United Kingdom	singleton	n.d	n.d	C.D.C., Atlanta (B. Beall)
6704-99	50 & 62	50.50.0	E	2	1	2	20	5	35	3	4	1999	USA	yes	n.d	n.d	C.D.C., Atlanta (B. Beall)
A203	50 & 62	n.d.	E	2	1	2	20	5	35	3	4	1959	USA	yes	mouse	n.d	Lancefield collection, The Rockefeller University, NY
SS737	48	48	E	161	16	41	2	29	2	25	7	1967	unknown	yes	n.d	n.d	C.D.C., Atlanta (B. Beall)
SS132	77	77	E	133	4	31	2	31	2	8	7	1935	unknown	yes	n.d	n.d	C.D.C., Atlanta (B. Beall)
MGAS1914A	84	84	E	58	12	2	1	3	12	8	7	unknown	unknown	yes	n.d	n.d	University of Alabama-Birmingham (S. Hollingshead)
D976	88	88.2	E	90	25	2	13	6	30	25	15	1976	Trinidad	yes	n.d	n.d	Lancefield collection, The Rockefeller University, NY
A956	63	63	E	88	23	24	2	3	23	19	18	1967	unknown	yes	n.d	n.d	Lancefield collection, The Rockefeller University, NY
6735-99	st6735	st6735.0	E	165	51	3	1	25	1	3	27	1999	Brazil	yes	URT	n.d	C.D.C., Atlanta (B. Beall)
SS800	15	15	E	163	13	2	33	1	13	13	28	1950	unknown	yes	n.d	n.d	C.D.C., Atlanta (B. Beall)
SS1683	st1731	st1731.0	E	303	51	31	2	25	2	23	31	2001	Nepal	singleton	URT	n.d	C.D.C., Atlanta (B. Beall)
6102-99	st11014	st11014.0	E	277	70	31	2	35	1	3	34	1999	Taiwan	yes	n.d	n.d	C.D.C., Atlanta (B. Beall)
A410	11	11	E	195	3	4	6	7	1	5	36	1960	unknown	yes	n.d	n.d	Lancefield collection, The Rockefeller University, NY
6601-99	31	31.4	uncertain	365	73	58	8	5	72	3	43	1997-1998	Brazil	yes	URT	n.d	C.D.C., Atlanta (B. Beall)
6593-99	st3765	st3765.0	A-C	295	31	31	55	11	44	3	26	1999	Brazil	yes	n.d.	n.d.	C.D.C., Atlanta (B. Beall)
3934-98	1d2	1-2.1	A-C	106	4	25	3	4	4	2	1	1998	Brazil	yes	URT	pharyngitis	C.D.C., Atlanta (B. Beall)
1GL90	3	3.39	A-C	15	2	6	8	5	2	3	2	1946	USA	yes	URT	pharyngitis	Lancefield collection, The Rockefeller University, NY
2GL215	3	3	A-C	15	2	6	8	5	2	3	2	1946	USA	yes	URT	pharyngitis	Lancefield collection, The Rockefeller University, NY
5631-99	3	3.23	A-C	15	2	6	8	5	2	3	2	1999	Egypt	yes	URT	pharyngitis	C.D.C., Atlanta (B. Beall)
154-00	12	n.d.	A-C	36	5	2	2	6	6	2	2	2000	Italy	yes	URT	pharyngitis	C.D.C., Atlanta (B. Beall)
6672-99	12	12	A-C	36	5	2	2	6	6	2	2	1999	Brazil	yes	URT	pharyngitis	C.D.C., Atlanta (B. Beall)
NS488	12	12	A-C	36	5	2	2	6	6	2	2	1990-1999	Australia	yes	URT	pharyngitis	Menzies Health Research, Australia (K. Sriprakash/B. Currie)
Manfredo	5	5	A-C	99	33	30	7	5	5	26	3	1958	USA	yes	URT	pharyngitis	Lancefield collection, The Rockefeller University, NY
1GL217	17	17.1	A-C	83	19	21	1	1	5	3	3	1946	USA	yes	URT	pharyngitis	Lancefield collection, The Rockefeller University, NY
1GL205	19	19	A-C	69	13	7	8	10	13	9	8	1946	USA	yes	URT	pharyngitis	Lancefield collection, The Rockefeller University, NY
2GL32	st1RP31	st1rp31.1	A-C	65	13	7	8	1	13	9	8	1946	USA	yes	URT	pharyngitis	Lancefield collection, The Rockefeller University, NY
IL47-01	14	14.3	A-C	84	20	22	2	3	27	18	12	2000-2001	USA	yes	URT	pharyngitis	Childrens Memorial Hospital, Chicago (S. Shulman/W. Kabat)
NS237	97	97	D	203	11	6	42	7	40	3	6	1990-1999	Australia	yes	URT	pharyngitis	Menzies Health Research, Australia (K. Sriprakash/B. Currie)
5627-99	111	111.2	D	174	31	2	2	5	35	14	12	1999	Egypt	yes	URT	pharyngitis	C.D.C., Atlanta (B. Beall)
MGAS2017	89	89	E	77	16	2	8	3	1	11	1	1991	USA	yes	URT	pharyngitis	University of Alabama-Birmingham (S. Hollingshead)
MGAS2018	89	89	E	77	16	2	8	3	1	11	1	1992	USA	yes	URT	pharyngitis	University of Alabama-Birmingham (S. Hollingshead)
292-00	89	n.d.	E	101	16	2	8	3	1	13	3	2000	Italy	yes	URT	pharyngitis	C.D.C., Atlanta (B. Beall)
SS951	50 & 62	50.62.0	E	2	1	2	20	5	35	3	4	1970	USA	yes	URT	pharyngitis	C.D.C., Atlanta (B. Beall)
NS236	77	77	E	63	13	6	2	3	23	3	11	1990-1999	Australia	yes	URT	pharyngitis	Menzies Health Research, Australia (K. Sriprakash/B. Currie)
214-00	28	n.d.	E	52	11	6	14	5	9	17	19	2000	Italy	yes	URT	pharyngitis	C.D.C., Atlanta (B. Beall)
NS895	110	110	E	179	25	51	8	6	30	25	39	1990-1999	Australia	yes	URT	pharyngitis	Menzies Health Research, Australia (K. Sriprakash/B. Currie)
SS109	30	30	A-C	65	13	7	8	1	13	9	8	<1944	unknown	singleton	n.d	puerperal fever	C.D.C., Atlanta (B. Beall)
T14/46(1R)	14	14	A-C	84	20	22	2	3	27	18	12	1935	United Kingdom	yes	n.d	puerperal fever	Lancefield collection, The Rockefeller University, NY
SS116	47	n.d.	A-C	83	19	21	1	1	5	3	3	1934	unknown	singleton	n.d	scarlet fever	C.D.C., Atlanta (B. Beall)
2RSC3	38 & 40	n.d.	A-C	81	17	19	1	1	1	15	3	1942	USA	singleton	URT	scarlet fever	Lancefield collection, The Rockefeller University, NY
4806-96	85	85	D	109	42	37	8	22	33	3	4	1996	USA	yes	skin lesion	skin lesion	C.D.C., Atlanta (B. Beall)
SS1401	81	81	D	171	11	23	2	7	5	3	2	1974	United Kingdom	yes	n.d	skin sepsis	C.D.C., Atlanta (B. Beall, from A. Efstratiou)
SS1400	83	83	D	103	2	2	2	3	37	3	2	1982	United Kingdom	yes	n.d	skin sepsis	C.D.C., Atlanta (B. Beall, from A. Efstratiou)
SS1402	82	82	E	26	4	2	21	16	17	3	1	1972	United Kingdom	yes	n.d	skin sepsis	C.D.C., Atlanta (B. Beall)
MGAS2109	1d2	1-2.2	A-C	93	28	25	4	4	4	2	1	unknown	New Zealand	yes	URT	tonsillitis	University of Alabama-Birmingham (S. Hollingshead)
MGAS2144	1d2	1-2.2	A-C	93	28	25	4	4	4	2	1	unknown	New Zealand	yes	URT	tonsillitis	University of Alabama-Birmingham (S. Hollingshead)
MGAS2226	1d2	1-2.2	A-C	93	28	25	4	4	4	2	1	unknown	New Zealand	yes	URT	tonsillitis	University of Alabama-Birmingham (S. Hollingshead)
AW-519	st809	st809.0	D	252	14	12	2	17	16	5	1	1990	Ethiopia	yes	URT	tonsillitis	Karolinska Institute, Stockholm (W. Tewodros)
5633-99	99	99.3	D	229	4	31	9	6	35	2	12	1999	Egypt	yes	URT	tonsillitis	C.D.C., Atlanta (B. Beall)
NS234	42	42	D	80	16	15	19	7	1	2	17	1990-1999	Australia	yes	URT	tonsillitis	Menzies Health Research, Australia (K. Sriprakash/B. Currie)
SS1469	st2940	st2940.0	D	147	11	2	8	33	1	13	18	1997	Chile	yes	URT	tonsillitis	C.D.C., Atlanta (B. Beall)
NS800	81	81.2	D	290	79	2	44	36	51	8	51	1990-1999	Australia	yes	URT	tonsillitis	Menzies Health Research, Australia (K. Sriprakash/B. Currie)
NS232	49	49.3	E	190	4	6	28	7	21	7	1	1990-1999	Australia	yes	URT	tonsillitis	Menzies Health Research, Australia (K. Sriprakash/B. Currie)
AW-518	75	75.1	E	282	75	2	44	36	68	2	1	1990	Ethiopia	yes	URT	tonsillitis	Karolinska Institute, Stockholm (W. Tewodros)
AW-520	49	49.6	E	276	69	13	14	6	62	14	4	1990	Ethiopia	yes	URT	tonsillitis	Karolinska Institute, Stockholm (W. Tewodros)
NS222	75	75	E	150	11	2	1	3	50	8	7	1990-1999	Australia	yes	URT	tonsillitis	Menzies Health Research, Australia (K. Sriprakash/B. Currie)
NS694	77	77	E	63	13	6	2	3	23	3	11	1990-1999	Australia	yes	URT	tonsillitis	Menzies Health Research, Australia (K. Sriprakash/B. Currie)
NS411	92	92	E	312	4	20	7	9	2	2	15	1990-1999	Australia	yes	URT	tonsillitis	Menzies Health Research, Australia (K. Sriprakash/B. Currie)
NS672	28	28	E	52	11	6	14	5	9	17	19	1990-1999	Australia	yes	URT	tonsillitis	Menzies Health Research, Australia (K. Sriprakash/B. Currie)
NS182	109	109	E	305	58	17	2	5	2	3	25	1990-1999	Australia	yes	URT	tonsillitis	Menzies Health Research, Australia (K. Sriprakash/B. Currie)
SS901	31	31	uncertain	316	13	7	57	1	13	9	8	1933	unknown	yes	URT	tonsillitis	C.D.C., Atlanta (B. Beall)
2954-97	64	64.1	D	124	2	2	8	3	5	2	2	1997	Chile	yes	sterile site	wound	C.D.C., Atlanta (B. Beall)
10RS57	87	87	E	62	13	3	10	12	20	2	3	1941	USA	yes	sterile site	wound	Lancefield collection, The Rockefeller University, NY
SS1399	87	87	E	62	13	3	10	12	20	2	3	1976	United Kingdom	yes	wound	wound	C.D.C., Atlanta (B. Beall)
6604-99	8	8	E	59	13	2	8	19	1	3	4	1999	Brazil	yes	wound	wound	C.D.C., Atlanta (B. Beall)
SS1437	102	102	E	185	13	45	8	4	34	3	6	unknown	Australia	yes	sterile site	wound	C.D.C., Atlanta (B. Beall)
1457-99	104	104	E	405	25	37	8	7	2	56	12	1997-1998	Egypt	yes	wound	wound	C.D.C., Atlanta (B. Beall)
NS554	stNS554	stNS554.0	E	110	41	31	8	25	33	3	27	1990-1999	Australia	yes	sterile site	wound	Menzies Health Research, Australia (K. Sriprakash/B. Currie)
SS1151	79	79	E	132	50	2	8	30	8	3	30	unknown	unknown	singleton	sterile site	wound	C.D.C., Atlanta (B. Beall)
* Directly measured or predicted as reported in McGregor et al., J. Bacteriol. 186: 4285-4294 (2004).
^ Isolates of emm types for which more than one isolate was sampled constitute the set of 531 used for analysis of HGT of emm-type.
& Abbreviations: AGN, acute glomerulonephritis; ARF, acute rheumatic fever; n.d., not determined (or unknown to investigators); URT, upper respiratory tract
