# Supplementary material for: Relationships between emm and multilocus sequence types within a global collection of Streptococcus pyogenes
Source: BMC Microbiol. 2008 Apr 11;8:59. doi: 10.1186/1471-2180-8-59 (PMC2359762; doi:10.1186/1471-2180-8-59)
Supplement: Additional file 2 — Analysis of nt substitutions among alleles assigned to the same emm type. The data provided represent the raw data used to calculate values in Table 3. [file 1471-2180-8-59-S2.xls]

## Sheet: Table S2
Additional file 2: Analysis of nt substitutions among alleles assigned to the same emm type.
emm type	emm pattern	No. of isolates	No. of emm sequences analyzed ^	No. of alleles	No. of unique polypeptides	indels	No. of polymorphic sites	nucleotide diversity (pi), non-synonymous sites	nucleotide diversity (pi), synonymous sites
1	A-C	20	20	3	3	none	2	0.00169	0
3	A-C	20	18	7	8	8 nt (allele not included)	6	0.0084	0.00381
5	A-C	11	11	7	7	none	16	0.05645	0.01154
6	A-C	8	8	7	7	none	14	0.04207	0.02061
12	A-C	13	10	1	1	none	0	0	0
14	A-C	20	20	4	4	none	7	0.01033	0
17	A-C	2	2	2	2	none	3	0.02541	0
18	A-C	11	10	6	6	10 nt (allele not included)	17	0.07009	0.00884
19	A-C	4	4	2	2	none	7	0.03883	0
23	A-C	2	2	1	1	none	0	0	0
24	A-C	2	2	2	2	none	1	0.00824	0
29	A-C	2	2	2	2	none	2	0.0166	0
39	A-C	3	3	2	2	none	5	0.02823	0
55	A-C	4	4	2	2	none	1	0.00412	0
1d2	A-C	6	6	2	2	none	1	0.00445	0
1d4	A-C	3	3	1	1	none	0	0	0
st1rp31	A-C	2	2	2	2	none	9	0.06695	0.03279
st3765	A-C	10	10	1	1	none	0	0	0
33	D	5	5	2	2	3 nt	0 (none outside indel)	0	0
36	D	3	3	3	3	none	6	0.02239	0
41	D	2	2	1	1	none	0	0	0
42	D	6	6	1	1	none	0	0	0
52	D	15	14	3	3	12 nt	6	0.00494	0.00832
53	D	5	5	1	1	none	0	0	0
56	D	2	2	1	1	none	0	0	0
59	D	3	3	1	1	none	0	0	0
64	D	3	3	2	2	3 nt	0 (none outside indel)	0	0
67	D	2	2	1	1	none	0	0	0
70	D	3	3	1	1	none	0	0	0
71	D	2	2	1	1	none	0	0	0
74	D	10	10	1	1	none	0	0	0
80	D	3	3	2	2	none	4	0.01696	0.02078
81	D	5	5	3	2	9 nt	4	0.00673	0.03214
83	D	5	5	2	2	none	2	0.00667	0
85	D	6	6	1	1	none	0	0	0
86	D	2	2	1	1	none	0	0	0
91	D	4	4	1	1	none	0	0	0
93	D	2	2	2	2	none	4	0.03409	0
95	D	4	4	1	1	none	0	0	0
97	D	7	7	2	2	none	4	0.01456	0.01772
98	D	2	2	1	1	none	0	0	0
99	D	3	3	2	2	none	1	0.00571	0
100	D	5	5	1	1	none	0	0	0
101	D	2	2	2	2	none	9	0.07552	0
105	D	2	2	1	1	none	0	0	0
108	D	2	2	1	1	none	0	0	0
111	D	2	2	2	2	none	1	0.00852	0
115	D	2	2	1	1	none	0	0	0
116	D	2	2	1	1	none	0	0	0
119	D	2	2	1	1	none	0	0	0
123	D	2	2	1	1	none	0	0	0
65 & 69	D	7	7	2	2	none	3	0.00239	0.01879
st2940	D	2	2	2	2	none	15	0.10072	0.09756
st3757	D	2	2	1	1	none	0	0	0
st809	D	2	2	1	1	none	0	0	0
stCK249	D	8	8	1	1	none	0	0	0
stD432	D	2	2	1	1	none	0	0	0
stD633	D	8	8	1	1	none	0	0	0
2	E	7	7	1	1	none	0	0	0
4	E	21	21	2	2	none	3	0.00416	0.0321
8	E	3	3	2	1	none	1	0	0.0226
9	E	6	6	2	2	none	1	0.00516	0
11	E	9	9	1	1	none	0	0	0
15	E	2	2	2	2	9 nt	0 (none outside indel)	0	0
22	E	13	13	1	1	none	0	0	0
25	E	9	9	3	3	none	10	0.03089	0.03753
28	E	8	7	1	1	none	0	0	0
48	E	2	2	1	1	none	0	0	0
49	E	7	7	5	5	12 nt	8 (1 within insertion )	0.02382	0.02518
58	E	7	7	1	1	none	0	0	0
60	E	3	3	2	2	21 nt	1	0	0.01843
63	E	2	2	2	2	none	1	0.0082	0
68	E	2	2	2	2	3 nt	5	0.03217	0.03896
73	E	2	2	2	1	none	1	0	0.0397
75	E	6	6	2	2	none	1	0.00279	0
76	E	4	4	2	2	none	11	0.06107	0
77	E	7	7	1	1	none	0	0	0
78	E	10	10	1	1	none	0	0	0
82	E	4	4	2	2	none	1	0.00412	0
84	E	2	2	1	1	none	0	0	0
87	E	5	5	1	1	none	0	0	0
88	E	2	2	1	1	none	0	0	0
89	E	13	12	2	2	none	1	0.00137	0
90	E	4	4	1	1	none	0	0	0
92	E	3	3	1	1	none	0	0	0
94	E	4	3	2	2	21 nt	0 (none outside indel)	0	0
96	E	3	3	2	2	54 nt	3	0.01664	0
102	E	4	4	3	3	none	21	0.07565	0.02767
104	E	3	3	1	1	none	0	0	0
106	E	2	2	1	1	none	0	0	0
109	E	2	2	1	1	none	0	0	0
110	E	4	4	2	2	none	3	0.01253	0
114	E	3	3	2	2	12 nt	0 (none outside indel)	0	0
118	E	2	2	1	1	none	0	0	0
124	E	2	2	1	1	none	0	0	0
44 & 61	E	11	11	1	1	none	0	0	0
50 & 62	E	5	4	2	2	none	1	0.00418	0
66 *	E	5	5	3	3	none	9	0.03953	0.01366
st11014	E	3	3	1	1	none	0	0	0
st2904	E	3	3	1	1	none	0	0	0
st6735	E	2	2	1	1	none	0	0	0
stNS554	E	3	3	1	1	none	0	0	0
54	other: A-C & D	3	3	2	2	none	1	0.00554	0
st854	other: A-C & D	3	3	2	2	none	5	0.02238	0.02162
31	uncertain	2	2	2	2	none	6	0.05106	0
* Included in the alignment is the emm90.3 allele from strain MGAS2140, which was previously reported as emm type 66; the distinction between emm66 and emm90 type sequences is less apparent than for most other emm types.
